# Supplementary material for: Adaptive laboratory evolution of Corynebacterium glutamicum towards higher growth rates on glucose minimal medium
Source: Sci Rep. 2017 Dec 1;7:16780. doi: 10.1038/s41598-017-17014-9 (PMC5711897; doi:10.1038/s41598-017-17014-9)
Supplement: Supplementary file 2 — Table S6 [file 41598_2017_17014_MOESM2_ESM.xlsx]

## Sheet: Read me
Table S6. List of all SNVs and MNVs that were identified in the evolved strains. Relevant mutations are classified as mutations that were only found in evolved strains and were counted more than one time. Mutations in wild type and MB001 include S/MNVs that are were found in initial as well as evolved strains. Mutations which were counted less than two times were considered as not significant. Fo…
Table entry	Strains	Comment		Abbreviation
WT_initial_strain	Wild type ATCC 13032, Initial strain	not barcoded		SNV	single nucleotide variation
WT_mix_A_#100	Wild type population mix after 100 generations	Derived from the first cell line		MNV	multi nucleotide variation
WT_mix_A_#140	Wild type population mix after 140 generations	Derived from the first cell line		Count	Coverage value of changed nucleotide
WT_mix_A_#540	Wild type population mix after 540 generations	Derived from the first cell line		Coverage	Coverage value at this position
WT_mix_A_#630	Wild type population mix after 630 generations	Derived from the first cell line		Freq.	Frequency = (Count/ Coverage)
WT_mix_B_#100	Wild type population mix after 100 generations	Derived from the second cell line
WT_mix_B_#140	Wild type population mix after 140 generations	Derived from the second cell line
WT_mix_B_#540	Wild type population mix after 540 generations	Derived from the second cell line
WT_mix_B_#630	Wild type population mix after 630 generations	Derived from the second cell line
UBw (originated of cell line A)	UBw strain	Derived from first cell line and last timepoint
#2 (originated of cell line A)	2nd top wild type strain	Derived from first cell line and last timepoint
#3 (orignated of cell line B)	3rd top wild type strain	Derived from second cell line and last timepoint
WT_mix_#50	Wild type population mix after 50 generations
WT_mix_#80	Wild type population mix after 80 generations
MB001_initial_strain	MB001, initial strain	not barcoded
MB001_mix_A_#100	MB001 population mix after 100 generations	Derived from the first cell line
MB001_mix_A_#140	MB001 population mix after 140 generations	Derived from the first cell line
MB001_mix_A_#540	MB001 population mix after 540 generations	Derived from the first cell line
MB001_mix_A_#630	MB001 population mix after 630 generations	Derived from the first cell line
MB001_mix_B_#100	MB001 population mix after 100 generations	Derived from the second cell line
MB001_mix_B_#140	MB001 population mix after 140 generations	Derived from the second cell line
MB001_mix_B_#540	MB001 population mix after 540 generations	Derived from the second cell line
MB001_mix_B_#630	MB001 population mix after 630 generations	Derived from the second cell line
UBm (originated of cell line A)	UBm strain	Derived from first cell line and last timepoint
#2 (originated of cell line A)	2nd top MB001 strain	Derived from first cell line and last timepoint
#3 (orignated of cell line A)	3rd top MB001 strain	Derived from first cell line and last timepoint
MB001_mix_#50	MB001 population mix after 50 generations
MB001_mix_#80	MB001 population mix after 80 generations

## Sheet: Relevant mutations
							WT_mix_A_#100			WT_mix_A_#140			WT_mix_A_#540			WT_mix_A_#630			WT_mix_B_#100			WT_mix_B_#140			WT_mix_B_#540			WT_mix_B_#630			UBw (originated of cell line A)			#2 (originated of cell line A)			#3 (orignated of cell line B)			WT_mix_#50			WT_mix_#80			MB001_mix_A_#100			MB001_mix_A_#140
No	Position (in BX927147)_from	_to	Variant	Reference bases	Variant bases	Annotation/ Comments	Count	Coverage	Freq. (%)	Count	Coverage	Freq. (%)	Count	Coverage	Freq. (%)	Count	Coverage	Freq. (%)	Count	Coverage	Freq. (%)	Count	Coverage	Freq. (%)	Count	Coverage	Freq. (%)	Count	Coverage	Freq. (%)	Count	Coverage	Freq. (%)	Count	Coverage	Freq. (%)	Count	Coverage	Freq. (%)	Count	Coverage	Freq. (%)	Count	Coverage	Freq. (%)	Count	Coverage	Freq. (%)	Count
1	62414		SNV	C	T	Stop W365* in cg0080(-), putative CorA-like Mg2+/Co2+ transporter protein, MIT-family
2	62590		SNV	G	A	Stop Q307* in cg0080(-), putative CorA-like Mg2+/Co2+ transporter protein, MIT-family							67	123	54.47	18	72	25																195	196	99.49
3	62605		SNV	C	G	exchange A302P in cg0080(-), putative CorA-like Mg2+/Co2+ transporter protein, MIT-family
4	62637		SNV	C	T	exchange R291H in cg0080(-), putative CorA-like Mg2+/Co2+ transporter protein, MIT-family
5	62905	62916	Deletion	CGTCGACGATGG	-	Deletion in cg0080(-), putative CorA-like Mg2+/Co2+ transporter protein, MIT-family
6	70336		SNV	C	G	Intergenic region; LEFT: cg0088 (citH (citP, citM), citrate transporter, CitMHS-family), RIGHT: cg0089 (citA, two component sensor kinase, citrate homeostasis)
7	321892	321906	Deletion	TCGGCATTCATACCG	-	Deletion in cgb_03703(+), cg0370(-)/cg0371(+)																						17	98	17.35
8	321897		SNV	A	G	A20A in cgb_03703(+), cg0370(-)/cg0371(+)																						21	125	16.8
9	368673		SNV	C	A	Stop S9* in cg0418(+), putative aminotransferase, involved in cell wall biosynthesis																			68	222	30.63	77	217	35.48
10	369390		SNV	T	C	exchange L248P in cg0418(+), putative aminotransferase, involved in cell wall biosynthesis																			130	175	74.29	109	181	60.22							135	135	100
11	369425		SNV	C	T	Stop Q260* in cg0418(+), putative aminotransferase, involved in cell wall biosynthesis							56	120	46.67	72	90	80
12	373528		SNV	A	T	exchange I10F in cg0422(+), murA, UDP-N-acetylglucosamine 1-carboxyvinyltransferase (EC:2.5.1.7)										4	40	10
13	414917	414918	Insertion	-	G	Insertion in cg0469(+), hmuV, hemin transport system, ATP-binding protein																																											3
14	414921		SNV	C	A	exchange A70E in cg0469(+), hmuV, hemin transport system, ATP-binding protein	3	23	13.04																																								3
15	414923	414924	Insertion	-	A	Insertion in cg0469(+), hmuV, hemin transport system, ATP-binding protein	3	26	11.54																																								3
16	414930		SNV	C	A	exchange S73Y in cg0469(+), hmuV, hemin transport system, ATP-binding protein	5	30	16.67	5	33	15.15																			5	46	10.87																5
17	414934		SNV	T	G	exchange D74E in cg0469(+), hmuV, hemin transport system, ATP-binding protein	5	35	14.29	6	42	14.29																																					5
18	453894		SNV	C	T	exchange A420V in cg0510(+), hemD, uroporphyrinogen III synthase/methyltransferase (EC:4.2.1.75), involved in heme biosynthesis																			114	158	72.15	66	110	60							136	138	98.55
19	454742		SNV	G	A	T95T in cg0511(+), hypothetical protein																																								113	113	100	80
20	468836		SNV	C	T	Intergenic region; LEFT: cg0524 (ccsB, cytochrome c assembly membrane protein, CcsA-family), RIGHT: cg0525 (hypothetical protein)													17	120	14.17	16	157	10.19
21	517247		SNV	T	A	exchange F252Y in cg0577(+), rpoC, DNA-directed RNA polymerase ß' subunit (EC:2.7.7.6)
22	669860		SNV	G	A	Stop W66* in cg0756(+), cstA, carbon starvation protein A													17	115	14.78	33	168	19.64
23	782856		SNV	G	A	Intergenic region; LEFT: cgb_08496 (cg0849(+)/cg0850(+) ), RIGHT: cg0850 (whcD (whiB2), transcription factor, whmD homolg, not involved in oxidative stress)
24	805568		SNV	C	T	exchange R49H in cg0875(-), hypothetical protein, conserved							47	115	40.87	8	74	10.81																190	190	100
25	867333		Deletion	T	-	Deletion in cg0934(-), hypothetical protein, conserved
26	880308		SNV	C	T	exchange H334Y in cg0949(+), gltA, citrate synthase (EC:2.3.3.1)	9	78	11.54
27	1044656		SNV	C	T	Intergenic region; LEFT: cg1121 (putative permease of the major facilitator superfamily), RIGHT: cg1122 (putative secreted protein)	58	112	51.79	56	118	47.46	69	150	46	31	91	34.07	70	168	41.67	86	206	41.75	89	198	44.95	61	154	39.61	84	184	45.65	87	209	41.63	57	145	39.31	82	171	47.95	71	164	43.29	56	134	41.79	25
28	1326054		SNV	G	C	Intergenic region; LEFT: cg1419 (putative Na+-dependent transporter, bile acid:Na+ symporter BASS-family), RIGHT: cg1420 (gatB, glutamyl-tRNA Gln amidotransferase, subunit B (EC:6.3.5.-))
29	1326055		SNV	C	G	Intergenic region; LEFT: cg1419 (putative Na+-dependent transporter, bile acid:Na+ symporter BASS-family), RIGHT: cg1420 (gatB, glutamyl-tRNA Gln amidotransferase, subunit B (EC:6.3.5.-))
30	1376175		SNV	G	A	Stop Q343* in cg1479(-), malP (glgP1), maltodextrin phosphorylase							53	119	44.54	50	62	80.65
31	1415035		SNV	T	C	exchange H25R in cgtRNA_3558(-), Leu tRNA
32	1415069	1415070	Insertion	-	T	Insertion in cgtRNA_3558(-), Leu tRNA
33	1415080		SNV	G	A	exchange T10M in cgtRNA_3558(-), Leu tRNA
34	1480752	1480753	Insertion	-	TG	Intergenic region; LEFT: cg1595 (uspA2, universal stress protein no. 2, nucleotide-binding protein), RIGHT: cgr07 (16S ribosomal RNA)																															14	121	11.57
35	1590920		SNV	C	T	exchange E570K in cg1701(-), metH, homocysteine methyltransferase, methionine synthase EC:2.1.1.13																			97	142	68.31	73	132	55.3							133	133	100
36	1673060		SNV	G	T	exchange H29N in cg1781(-), ' soxA, sarcosine oxidase- C-terminal fragment																			48	185	25.95	43	161	26.71							49	147	33.33
37	1673063		Deletion	C	-	Deletion in cg1781(-), ' soxA, sarcosine oxidase- C-terminal fragment																			48	185	25.95	45	164	27.44							49	146	33.56
38	1673069		SNV	A	G	L26L in cg1781(-), ' soxA, sarcosine oxidase- C-terminal fragment							30	129	23.26	25	98	25.51							75	269	27.88	54	223	24.22	83	207	40.1				89	247	36.03
39	1674760		SNV	T	A	exchange L271F in cg1783(-), soxA', sarcosine oxidase-N-terminal fragment
40	1934788		Deletion	G	-	Deletion in cgb_20417(-), cg2041(-)/cg2042(-)																			84	134	62.69	75	141	53.19							90	100	90
41	1964112		SNV	C	G	exchange V123L in cg2069(-), psp1, putative secreted protein CGP3 region	87	87	100	64	64	100	77	77	100	57	57	100	116	116	100	127	127	100	143	143	100	101	101	100	125	125	100	119	119	100	102	102	100	102	102	100	90	90	100
42	2012584		SNV	C	T	exchange T6I in cg2119(+), pfkB (fruK), 1-phosphofructokinase (EC:2.7.1.56)
43	2012779		SNV	G	T	exchange R71L in cg2119(+), pfkB (fruK), 1-phosphofructokinase (EC:2.7.1.56)
44	2029638		Deletion	T	-	Intergenic region; LEFT: cg2135 (miaB, trna methylthiotransferase), RIGHT: cg2136 (gluA, glutamate uptake system, ABC-type, ATP-binding protein)
45	2030273	2030274	MNV	CT	GC	MNV in cg2136(+), gluA, glutamate uptake system, ABC-type, ATP-binding protein																			90	126	71.43	59	98	60.2							124	125	99.2
46	2030273	2030274	MNV	CT	AC	MNV in cg2136(+), gluA, glutamate uptake system, ABC-type, ATP-binding protein
47	2176319		SNV	C	T	exchange A271T in cg2291(-), pyk, pyruvate kinase (EC:2.7.1.40)
48	2176360		SNV	G	A	exchange P257L in cg2291(-), pyk, pyruvate kinase (EC:2.7.1.40)																			44	133	33.08	43	114	37.72
49	2176606		SNV	T	C	exchange D175G in cg2291(-), pyk, pyruvate kinase (EC:2.7.1.40)				14	100	14																																					8
50	2177071		SNV	G	A	exchange A20V in cg2291(-), pyk, pyruvate kinase (EC:2.7.1.40)				10	65	15.38	31	65	47.69	13	46	28.26													60	60	100	106	106	100										8	75	10.67	10
51	2177096		SNV	T	C	exchange T12A in cg2291(-), pyk, pyruvate kinase (EC:2.7.1.40)							39	73	53.42	31	42	73.81																															4
52	2268295		SNV	G	A	Stop Q93* in cg2380(-), putative membrane protein
53	2268302		Deletion	C	-	Deletion in cg2380(-), putative membrane protein	19	75	25.33	16	75	21.33	47	104	45.19	15	72	20.83	39	124	31.45	49	147	33.33							121	124	97.58	143	153	93.46
54	2273897		Deletion	T	-	Intergenic region; LEFT: cg2385 (mptA, a-1,6-mannopyranosyltransferase), RIGHT: cg2386 (hypothetical protein, conserved)							44	89	49.44	28	49	57.14
55	2303947		SNV	A	T	exchange Q101L in cg2413(+), cobU, cobinamide kinase / cobinamide phosphate guanylyltransferase (EC:2.7.1.-)
56	2346492		SNV	G	A	exchange M92I in cg2458(+), pgp2, predicted phosphatase, HAD-family (EC:3.1.3.18)	10	50	20	7	51	13.73				5	43	11.63																												9	86	10.47	5
57	2358841		SNV	G	T	exchange L136I in cg2472(-), putative hydrolase or acyltransferase							41	88	46.59	47	59	79.66
58	2482637		SNV	G	C	Intergenic region; LEFT: cg2600 (tnp1d, transposase), RIGHT: cg2601 (putative pirin-related protein-fragment, putative pseudogen)
59	2502953		SNV	G	A	V129V in cg2621(+), hypothetical protein, conserved																												178	178	100
60	2667360		SNV	C	G	exchange K27N in cg2807(-), tnp11a, transposase, putative pseudogene
61	2667361	2667362	Insertion	-	C	Insertion in cg2807(-), tnp11a, transposase, putative pseudogene
62	2667365		SNV	A	G	exchange F26L in cg2807(-), tnp11a, transposase, putative pseudogene																																					31	157	19.75
63	2759130		Deletion	C	-	Deletion in cg2899(-), putative transcriptional regulator, LysR-family																			78	128	60.94	67	110	60.91							116	121	95.87
64	2880278		SNV	C	T	exchange R94H in cg3020(-), putative membrane protein																			86	122	70.49	73	100	73							114	114	100
65	3062663		SNV	T	A	S270S in cg3197(+), psp5, putative secreted protein	87	88	98.86	98	98	100	100	100	100	71	72	98.61	127	127	100	164	164	100	152	152	100	136	136	100	142	142	100	173	173	100	151	151	100	114	114	100	119	119	100
66	3078739	3078740	MNV	TA	AT	MNV in cg3213(+), putative secreted protein							8	63	12.7	8	44	18.18										10	95	10.53																7	67	10.45
67	3078740		SNV	A	T	exchange Y333F in cg3213(+), putative secreted protein													8	80	10
68	3078742		SNV	G	T	exchange D334Y in cg3213(+), putative secreted protein							8	61	13.11	7	46	15.22	8	80	10							10	95	10.53																7	70	10
69	3097898		SNV	C	T	exchange R99Q in cg3233(-), hypothetical protein
70	3190479		SNV	T	A	exchange Q12H in cg3342(-), putative secreted protein
[truncated: 35 more columns]

## Sheet: Mutations in initial wild type
							WT_initial_strain			WT_mix_A_#100			WT_mix_A_#140			WT_mix_A_#540			WT_mix_A_#630			WT_mix_B_#100			WT_mix_B_#140			WT_mix_B_#540			WT_mix_B_#630			UBw (originated of cell line A)			#2 (originated of cell line A)			#3 (orignated of cell line B)			WT_mix_#50			WT_mix_#80			MB001_initial_strain
No	Position (in BX927147)_from	_to	Variant	Reference bases	Variant bases	Annotation/ Comments	Count	Coverage	Freq.	Count	Coverage	Freq.	Count	Coverage	Freq.	Count	Coverage	Freq.	Count	Coverage	Freq.	Count	Coverage	Freq.	Count	Coverage	Freq.	Count	Coverage	Freq.	Count	Coverage	Freq.	Count	Coverage	Freq.	Count	Coverage	Freq.	Count	Coverage	Freq.	Count	Coverage	Freq.	Count	Coverage	Freq.	Count
1	21644		SNV	T	A	A16A in cg0034(+), putative 5'-nucleotidase, putative pseudogene	50	50	100	85	85	100	120	120	100	113	113	100	93	93	100	136	136	100	182	182	100	173	173	100	131	131	100	189	189	100	217	217	100	193	193	100	124	124	100	112	112	100	189
2	48014		SNV	G	T	exchange T3K in cg0062(-), ppp, protein phosphatase (EC:3.1.3.16)	59	59	100	89	89	100	109	109	100	93	93	100	71	71	100	137	137	100	163	163	100	171	171	100	117	117	100	150	150	100	223	223	100	166	166	100	138	138	100	118	118	100	167
3	66717		Deletion	T	-	Deletion in cg0085(+), phoH1, ATPase of PhoH-family related to phosphate starvation-inducible protein, NYN ribonuclease	51	55	92.73	102	105	97.14	123	125	98.4	111	113	98.23	75	76	98.68	161	161	100	188	189	99.47	168	173	97.11	164	165	99.39	152	155	98.06	245	251	97.61	190	196	96.94	139	140	99.29	136	139	97.84	167
4	192835		Deletion	C	-	Intergenic region, LEFT: cg0223 (iolT1, myo-Inositol transporter 1), RIGHT: cg0226 (tnp2f, transposase)	41	42	97.62	94	98	95.92	93	96	96.88	84	89	94.38	62	64	96.88	136	140	97.14	151	159	94.97	149	153	97.39	107	112	95.54	151	154	98.05	196	202	97.03	113	119	94.96	112	116	96.55	114	118	96.61	139
5	268951	268952	Insertion	-	G	Intergenic region, LEFT: cg0304 (putative membrane protein), RIGHT: cg0305 (hypothetical protein)	35	36	97.22	90	91	98.9	84	86	97.67	103	105	98.1	51	53	96.23	135	139	97.12	146	149	97.99	127	134	94.78	134	139	96.4	129	130	99.23	182	188	96.81	122	126	96.83	128	132	96.97	119	122	97.54	132
6	273896		SNV	A	G	R75R in cg0309(-), sigC, RNA polymerase sigma factor, ECF-family	44	44	100	88	88	100	111	111	100	89	89	100	70	70	100	135	135	100	133	133	100	151	151	100	136	136	100	136	136	100	169	169	100	152	152	100	116	116	100	111	111	100	165
7	278749		SNV	A	T	Intergenic region, LEFT: cg0317 (arsR2, arsenate/arsenite transcriptional regulator, ArsR-family), RIGHT: cg0318 (arsC1 (arsB2), arsenite permease, arsenical resistance-3 (ACR3)-family)	52	52	100	96	96	100	108	108	100	108	108	100	74	74	100	153	153	100	197	197	100	175	175	100	151	151	100	146	146	100	210	210	100	179	179	100	127	127	100	110	110	100	164
8	283203		SNV	A	G	L39L in cg0325(-), mrpC1 (mnhC), subunit 2 of Na+K+/H+ antiporter Mrp1	33	33	100	84	84	100	88	88	100	80	80	100	58	58	100	119	119	100	145	145	100	123	123	100	103	103	100	129	129	100	147	147	100	143	143	100	110	110	100	91	91	100	138
9	322774		Deletion	C	-	Intergenic region, LEFT: cg0372 (hypothetical protein), RIGHT: cg0373 (topA, DNA topoisomerase I (EC:5.99.1.2))	51	56	91.07	96	100	96	106	108	98.15	102	110	92.73	82	85	96.47	143	145	98.62	202	207	97.58	145	151	96.03	131	140	93.57	158	163	96.93	238	239	99.58	164	173	94.8	123	127	96.85	119	120	99.17	151
10	364913		SNV	A	C	exchange E363D in cg0414(+), wzz, cell surface polysaccharide biosynthesis / chain length determinant protein	48	48	100	102	102	100	98	98	100	99	99	100	71	71	100	128	128	100	183	183	100	150	150	100	155	155	100	145	145	100	197	197	100	163	163	100	116	116	100	114	114	100	147
11	390755	390756	Insertion	-	G	Intergenic region, LEFT: cg0443 (putative transcriptional regulator, horizontally transferred (info from genome reduction project)), RIGHT: cg0444 (ramB, transcriptional regulator, involved in acetate metabolism, MerR-family)	43	43	100	86	94	91.49	83	89	93.26	93	102	91.18	60	67	89.55	118	128	92.19	140	149	93.96	154	161	95.65	111	119	93.28	127	138	92.03	177	193	91.71	138	143	96.5	111	119	93.28	79	85	92.94	158
12	400382	400383	Insertion	-	G	Intergenic region, LEFT: cg0453 (putative membrane protein), RIGHT: cg0454 (mfsR, transcriptional regulator, TetR-family)	44	49	89.8	96	102	94.12	113	117	96.58	87	91	95.6	61	61	100	143	148	96.62	177	182	97.25	156	166	93.98	136	139	97.84	145	150	96.67	200	204	98.04	146	150	97.33	136	139	97.84	111	114	97.37	148
13	409175		SNV	G	T	exchange A267D in cg0464(-), copA (ctpA, ctpV), copper-transporting P-type ATPase (EC:3.6.3.4)	44	44	100	73	73	100	70	70	100	82	82	100	70	70	100	123	123	100	133	133	100	142	142	100	111	111	100	116	116	100	153	153	100	127	127	100	100	100	100	100	101	99.01	132
14	461790		SNV	A	G	exchange Y227C in cg0517(+), hemY, protoporphyrinogen oxidase (EC:1.3.3.4), involved in heme biosynthesis	42	42	100	105	105	100	110	110	100	124	124	100	82	82	100	150	150	100	194	194	100	197	197	100	140	140	100	169	169	100	209	209	100	179	179	100	130	130	100	113	113	100	165
15	532706		SNV	G	T	Intergenic region, LEFT: cg0592 (putative butyryl-CoA:acetate coenzyme A transferase (EC:2.8.3.8), maybe involved in butanoate or propanoate metabolism), RIGHT: cg0593 (rpsJ, 30S ribosomal protein S10)	40	40	100	101	101	100	110	110	100	123	123	100	76	76	100	136	136	100	200	200	100	161	161	100	111	111	100	180	180	100	201	201	100	124	124	100	133	133	100	123	123	100	151
16	554148		Deletion	G	-	Intergenic region, LEFT: cg0625 (putative secreted protein), RIGHT: cgb_06255 (cg0625(-)/cg0627(-))	50	51	98.04	93	96	96.88	112	114	98.25	134	135	99.26	81	81	100	137	140	97.86	200	202	99.01	161	165	97.58	119	120	99.17	148	151	98.01	246	249	98.8	143	144	99.31	139	139	100	118	119	99.16	148
17	554257		Deletion	G	-	Intergenic region, LEFT: cg0625 (putative secreted protein), RIGHT: cgb_06255 (cg0625(-)/cg0627(-))	43	43	100	98	105	93.33	111	112	99.11	105	111	94.59	85	87	97.7	153	159	96.23	224	226	99.12	173	180	96.11	140	145	96.55	150	155	96.77	238	241	98.76	144	152	94.74	132	136	97.06	120	122	98.36	192
18	554305		Deletion	G	-	Intergenic region, LEFT: cg0625 (putative secreted protein), RIGHT: cgb_06255 (cg0625(-)/cg0627(-))	53	53	100	103	104	99.04	106	112	94.64	105	109	96.33	80	82	97.56	162	167	97.01	214	219	97.72	178	183	97.27	141	146	96.58	152	162	93.83	209	214	97.66	146	156	93.59	150	155	96.77	117	121	96.69	188
19	574810		SNV	A	C	exchange K65T in cg0654(+), rpsD, 30S ribosomal protein S4	39	39	100	81	81	100	78	78	100	74	74	100	58	58	100	110	110	100	150	150	100	124	124	100	96	96	100	117	117	100	164	165	99.39	116	116	100	106	106	100	82	82	100	120
20	578119	578120	Insertion	-	G	Intergenic region, LEFT: cg0657 (truA, tRNA pseudouridine synthase A (EC:4.2.1.70)), RIGHT: cg0658 (rptA, terminal Rhamnopyranosyltransferase)	50	51	98.04	76	81	93.83	84	86	97.67	107	115	93.04	62	64	96.88	143	147	97.28	163	167	97.6	134	141	95.04	121	128	94.53	139	146	95.21	183	191	95.81	123	129	95.35	118	125	94.4	98	102	96.08	142
21	610993		SNV	C	T	exchange R112W in cg0691(+), groEL', 60 KDA chaperonin, (protein CPN60 HSP60-) N-terminal fragment, putative pseudogene	8	43	18.6	56	170	32.94	39	152	25.66	53	160	33.12	39	117	33.33	66	204	32.35	86	264	32.58	85	266	31.95	57	187	30.48	73	271	26.94	99	303	32.67	67	240	27.92	52	175	29.71	63	183	34.43	101
22	613757	613758	Insertion	-	G	Intergenic region, LEFT: cg0693 ( ' groEL, 60 KDA chaperonin, (protein CPN60 GroEl) C-terminal fragment, putative pseudogene, RIGHT: cg0695 (whcB (whiB3), regulator involved in oxidative stress response, WhiB homolg)	48	50	96	103	109	94.5	107	111	96.4	106	111	95.5	62	64	96.88	125	131	95.42	177	184	96.2	174	176	98.86	124	132	93.94	171	181	94.48	206	215	95.81	124	129	96.12	126	134	94.03	116	122	95.08	169
23	685703		SNV	G	C	Stop Y232* in cg0771(-), irp1, putative iron-siderophore ABC transporter, secreted siderophore-binding lipoprotein	30	30	100	99	100	99	83	83	100	99	99	100	50	50	100	118	118	100	168	169	99.41	133	133	100	117	117	100	124	125	99.2	175	175	100	116	116	100	122	122	100	113	113	100	155
24	844090		SNV	A	G	L188L in cg0911(-), putative inositol monophosphatase (EC:3.1.3.25)	47	47	100	91	91	100	102	102	100	69	69	100	85	85	100	128	128	100	141	141	100	153	153	100	117	117	100	131	131	100	177	177	100	138	138	100	107	107	100	123	123	100	150
25	844495		SNV	C	G	exchange G53R in cg0911(-), putative inositol monophosphatase (EC:3.1.3.25)	49	49	100	103	103	100	109	109	100	93	93	100	73	73	100	140	140	100	151	151	100	156	156	100	139	139	100	123	123	100	176	176	100	123	123	100	103	103	100	120	120	100	170
26	848930	848931	Insertion	-	G	Intergenic region, LEFT: cgb_09185 (cg0918(+)/cg0919(+), RF00023; tmRNA), RIGHT: cg0919 (tnp18a, transposase)	68	68	100	106	106	100	118	118	100	99	99	100	81	82	98.78	138	138	100	163	163	100	174	174	100	148	148	100	159	159	100	150	150	100	106	106	100	128	128	100	103	103	100	180
27	848950	848951	Insertion	-	G	Intergenic region, LEFT: cgb_09185 (cg0918(+)/cg0919(+), RF00023; tmRNA), RIGHT: cg0919 (tnp18a, transposase)	73	74	98.65	107	112	95.54	119	125	95.2	93	105	88.57	87	95	91.58	129	140	92.14	161	167	96.41	150	161	93.17	154	163	94.48	142	154	92.21	141	151	93.38	108	113	95.58	130	140	92.86	103	112	91.96	165
28	851859	851860	Insertion	-	G	Intergenic region, LEFT: cg0922 (putative secreted siderophore-binding lipoprotein), RIGHT: cg0923 (putative membrane protein)	43	43	100	91	94	96.81	83	83	100	105	112	93.75	64	66	96.97	125	131	95.42	143	148	96.62	113	117	96.58	130	133	97.74	120	126	95.24	151	161	93.79	101	105	96.19	104	108	96.3	99	105	94.29	131
29	870566		SNV	C	G	exchange A53G in cg0938(+), cspB, cold shock protein	38	40	95	70	76	92.11	66	69	95.65	90	97	92.78	64	67	95.52	119	124	95.97	167	172	97.09	115	122	94.26	133	139	95.68	143	148	96.62	122	125	97.6	133	138	96.38	114	117	97.44	101	109	92.66	154
30	870568		SNV	G	C	exchange G54R in cg0938(+), cspB, cold shock protein	38	40	95	70	76	92.11	66	69	95.65	90	97	92.78	64	67	95.52	119	124	95.97	168	173	97.11	119	126	94.44	133	139	95.68	143	148	96.62	122	125	97.6	133	138	96.38	114	117	97.44	102	110	92.73	154
31	892384		SNV	C	G	exchange P1748A in cg0957(+), fas-IB, fatty acid synthase, Fas-I-type, non-essential (EC:2.3.1.85)	37	37	100	80	80	100	106	106	100	83	83	100	54	54	100	125	125	100	170	170	100	174	174	100	109	109	100	126	126	100	192	192	100	145	145	100	129	129	100	106	106	100	150
32	924555	924556	Insertion	-	T	Intergenic region, LEFT: cg0986 (amtR, master regulator of nitrogen control, repressor, TetR-family), RIGHT: cg0987 (hypothetical protein, conserved)	52	56	92.86	98	102	96.08	109	114	95.61	126	131	96.18	79	82	96.34	130	139	93.53	164	169	97.04	160	167	95.81	95	99	95.96	135	138	97.83	180	192	93.75	128	142	90.14	95	98	96.94	106	112	94.64	161
33	934508	934509	Insertion	-	T	Intergenic region, LEFT: cg1001 (mscL, large conductance mechanosensitive channel, MscL-family), RIGHT: cg1002 (putative secreted protein, conserved)	44	50	88	74	83	89.16	83	90	92.22	88	100	88	72	76	94.74	113	123	91.87	169	186	90.86	136	150	90.67	108	116	93.1	140	153	91.5	160	173	92.49	132	141	93.62	98	106	92.45	96	107	89.72	157
34	946797	946798	Insertion	-	T	Insertion in cg1016(+), betP, glycine ßine transporter, deletion mutant sensitive to osmotic stress	43	47	91.49	84	90	93.33	84	88	95.45	100	105	95.24	52	54	96.3	113	121	93.39	178	188	94.68	167	180	92.78	137	141	97.16	139	145	95.86	167	179	93.3	120	129	93.02	105	113	92.92	108	115	93.91	146
35	960473		Deletion	G	-	Intergenic region, LEFT: cg1028 (putative restriction-modification system: methylase (EC:2.1.1.72)), RIGHT: cgb_10283 (cg1028(-)/cg1030(+))	40	41	97.56	101	109	92.66	77	80	96.25	98	104	94.23	68	71	95.77	111	116	95.69	161	169	95.27	112	120	93.33	105	115	91.3	138	143	96.5	166	174	95.4	113	115	98.26	107	108	99.07	76	83	91.57	114
36	978319		SNV	A	C	exchange K188N in cg1052(+), cmt3, corynomycolyl transferase (EC:2.3.1.122)	47	47	100	78	78	100	86	86	100	101	101	100	87	87	100	131	131	100	153	153	100	155	155	100	125	125	100	134	134	100	169	169	100	129	129	100	113	113	100	112	112	100	147
37	1035302		SNV	C	G	Intergenic region, LEFT: cg1109 (porB, anion-specific porin precursor), RIGHT: cg1110 (hypothetical protein, conserved)	45	45	100	75	75	100	88	88	100	112	112	100	69	69	100	127	127	100	152	152	100	164	164	100	123	123	100	117	117	100	141	141	100	131	131	100	114	114	100	125	125	100	179
38	1060069	1060070	Insertion	-	A	Intergenic region, LEFT: cg1141 (putative protein, homolog of lactam utilization protein B, UPF0271-family, conserved), RIGHT: cg1142 (putative Na+/proline, Na+/panthothenate symporter)	42	42	100	100	104	96.15	103	112	91.96	110	122	90.16	73	81	90.12	112	124	90.32	116	125	92.8	167	176	94.89	113	124	91.13	134	141	95.04	150	159	94.34	114	124	91.94	102	107	95.33	106	113	93.81	145
39	1075381		SNV	C	G	exchange V444L in cg1159(-), putative secreted protein	38	38	100	66	66	100	82	82	100	89	89	100	42	42	100	111	111	100	148	148	100	138	138	100	105	105	100	113	113	100	146	146	100	105	105	100	112	112	100	91	91	100	158
40	1095362		Deletion	T	-	Deletion in cg1180(+), putative glycosyltransferase, probably involved in cell wall biogenesis	49	50	98	85	90	94.44	87	90	96.67	91	95	95.79	78	83	93.98	148	157	94.27	146	150	97.33	150	155	96.77	135	142	95.07	129	132	97.73	122	130	93.85	106	110	96.36	97	101	96.04	127	131	96.95	165
41	1111143	1111144	Insertion	-	G	Insertion in cg1206(+), putative PEP phosphonomutase or related enzyme, conserved	46	47	97.87	83	84	98.81	87	93	93.55	88	96	91.67	61	63	96.83	113	119	94.96	141	148	95.27	176	180	97.78	140	145	96.55	121	126	96.03	155	158	98.1	135	137	98.54	103	106	97.17	99	104	95.19	127
42	1124440	1124441	Insertion	-	C	Intergenic region, LEFT: cg1222 (lplA, lipoate-protein ligase A (EC:6.3.2.-)), RIGHT: cg1224 (phnB2, similarity to alkylphosphonate uptake operon protein PhnB-Escherichia coli, conserved)	38	40	95	52	54	96.3	53	53	100	63	66	95.45	38	41	92.68	72	77	93.51	95	101	94.06	104	111	93.69	78	82	95.12	86	88	97.73	72	75	96	59	61	96.72	83	85	97.65	72	76	94.74	106
43	1126684		SNV	A	G	exchange C269R in cg1226(-), pobB (pobA), 4-hydroxybenzoate 3-monooxygenase (EC:1.14.13.2)	38	38	100	78	78	100	94	94	100	125	125	100	85	85	100	97	97	100	146	146	100	152	152	100	130	130	100	126	126	100	157	157	100	122	122	100	105	105	100	118	118	100	161
44	1211946		SNV	A	T	exchange Q182L in cg1307(+), putative superfamily II DNA and RNA helicase	55	55	100	81	81	100	101	101	100	111	111	100	72	72	100	156	156	100	151	151	100	155	155	100	153	153	100	108	108	100	180	180	100	120	120	100	112	112	100	123	123	100	174
45	1232173		SNV	A	C	T29T in cg1325(+), putative stress-responsive transcriptional regulator, conserved	43	43	100	61	61	100	83	83	100	87	87	100	57	57	100	101	101	100	143	143	100	134	134	100	108	108	100	106	106	100	123	123	100	95	95	100	91	91	100	90	90	100	143
46	1262590		SNV	A	G	exchange L27P in cg1351(-), moeA3, molybdopterin biosynthesis protein	42	42	100	92	92	100	88	89	98.88	82	82	100	56	56	100	128	129	99.22	110	110	100	133	133	100	127	127	100	102	103	99.03	155	155	100	120	121	99.17	107	107	100	104	104	100	177
47	1326047		Deletion	C	-	Intergenic region, LEFT: cg1419 (putative Na+-dependent transporter, bile acid:Na+ symporter BASS-family), RIGHT: cg1420 (gatB, glutamyl-tRNA Gln amidotransferase, subunit B (EC:6.3.5.-))	31	31	100	79	80	98.75	93	95	97.89	82	84	97.62	65	66	98.48	97	100	97	118	124	95.16	128	128	100	96	100	96	95	100	95	127	132	96.21	122	125	97.6	107	111	96.4	108	109	99.08	116
48	1326054	1326055	MNV	GC	CG	Intergenic region, LEFT: cg1419 (putative Na+-dependent transporter, bile acid:Na+ symporter BASS-family), RIGHT: cg1420 (gatB, glutamyl-tRNA Gln amidotransferase, subunit B (EC:6.3.5.-))	31	32	96.88	76	80	95	86	88	97.73	70	75	93.33	60	63	95.24	95	98	96.94	122	124	98.39	121	128	94.53	95	98	96.94	93	95	97.89	126	128	98.44	121	122	99.18	104	106	98.11	105	105	100	114
49	1326069	1326070	MNV	GA	TG	Intergenic region, LEFT: cg1419 (putative Na+-dependent transporter, bile acid:Na+ symporter BASS-family), RIGHT: cg1420 (gatB, glutamyl-tRNA Gln amidotransferase, subunit B (EC:6.3.5.-))	31	31	100	83	85	97.65	85	90	94.44	73	77	94.81	54	55	98.18	95	99	95.96	125	128	97.66	118	122	96.72	92	98	93.88	99	101	98.02	122	129	94.57	113	118	95.76	99	100	99	97	100	97	116
50	1344200	1344201	Insertion	-	AA	Intergenic region, LEFT: cg1440 (putative ABC-type nitrate/sulfonate/taurine/bicarbonate transport system, ATPase component N-terminal fragment), RIGHT: cg1441 (putative ABC-type nitrate/sulfonate/taurine/bicarbonate transport system, secreted component)	40	41	97.56	76	76	100	101	101	100	103	103	100	62	62	100	109	109	100	151	152	99.34	119	119	100	124	124	100	107	107	100	148	149	99.33	110	110	100	108	108	100	114	114	100	156
51	1366323	1366324	Insertion	-	G	Insertion in cg1467(-), putative transcriptional regulator, TetR-family	42	46	91.3	69	79	87.34	65	84	77.38	71	81	87.65	43	48	89.58	115	131	87.79	123	140	87.86	110	128	85.94	100	122	81.97	93	108	86.11	132	147	89.8	76	91	83.52	83	99	83.84	86	102	84.31	119
52	1681610		Deletion	T	-	Deletion in cg1787(-), ppc, phosphoenolpyruvate carboxylase (EC:4.1.1.31)	51	52	98.08	91	93	97.85	87	87	100	123	125	98.4	81	83	97.59	123	124	99.19	174	181	96.13	157	162	96.91	124	126	98.41	127	131	96.95	161	164	98.17	105	105	100	118	120	98.33	112	117	95.73	192
53	1714259		SNV	A	C	exchange K186Q in cg1819(+), putative nucleoside-diphosphate sugar epimerase SulA-family, conserved	35	35	100	62	62	100	78	78	100	86	86	100	40	40	100	102	102	100	113	113	100	122	122	100	107	107	100	99	99	100	139	139	100	79	79	100	84	84	100	81	81	100	132
54	1716532		Deletion	G	-	Intergenic region, LEFT: cg1823 (hypothetical protein), RIGHT: cg1824 (nusB, transcription antitermination protein NusB)	40	44	90.91	67	74	90.54	73	81	90.12	77	82	93.9	43	49	87.76	96	110	87.27	110	115	95.65	96	101	95.05	83	88	94.32	84	91	92.31	96	102	94.12	79	94	84.04	88	103	85.44	88	93	94.62	140
55	1753385		SNV	C	G	exchange D140E in cg1859(+), putative secreted protein	48	48	100	77	77	100	74	75	98.67	105	105	100	53	53	100	121	121	100	123	123	100	160	160	100	114	114	100	103	103	100	157	157	100	100	100	100	125	125	100	98	98	100	170
56	1753388		SNV	G	T	P141P in cg1859(+), putative secreted protein	46	46	100	75	75	100	74	74	100	105	105	100	53	53	100	122	122	100	118	118	100	159	159	100	117	117	100	102	102	100	156	156	100	100	100	100	126	126	100	98	98	100	174
57	1753595		Deletion	G	-	Intergenic region, LEFT: cg1859 (putative secreted protein), RIGHT: cg1860 (putative membrane protein)	53	53	100	95	95	100	86	86	100	110	110	100	74	74	100	118	118	100	151	151	100	169	169	100	142	142	100	135	135	100	156	156	100	128	128	100	116	116	100	138	138	100	174
58	1753875		SNV	A	T	exchange T51S in cg1860(+), putative membrane protein	45	45	100	86	86	100	99	99	100	93	93	100	72	72	100	125	125	100	142	142	100	138	138	100	117	117	100	134	134	100	149	149	100	115	115	100	110	110	100	99	99	100	159
59	1753999		Deletion	A	-	Deletion in cg1860(+), putative membrane protein	50	53	94.34	84	88	95.45	77	80	96.25	86	90	95.56	71	72	98.61	124	130	95.38	136	140	97.14	165	175	94.29	138	140	98.57	126	131	96.18	141	147	95.92	130	134	97.01	108	111	97.3	101	106	95.28	163
60	1754006		Deletion	C	-	Intergenic region, LEFT: cg1860 (putative membrane protein), RIGHT: cg1861 (rel, ppGpp synthetase, ppGpp pyrophosphorylase (EC:2.7.6.5))	48	50	96	80	83	96.39	75	76	98.68	84	85	98.82	69	71	97.18	115	121	95.04	127	134	94.78	159	162	98.15	137	138	99.28	120	126	95.24	136	139	97.84	129	131	98.47	104	108	96.3	99	100	99	156
61	1754018	1754021	Deletion	CCAA	-	Intergenic region, LEFT: cg1860 (putative membrane protein), RIGHT: cg1861 (rel, ppGpp synthetase, ppGpp pyrophosphorylase (EC:2.7.6.5))	30	30	100	44	44	100	42	42	100	49	50	98	39	40	97.5	66	66	100	71	71	100	102	103	99.03	79	80	98.75	64	65	98.46	80	80	100	77	77	100	57	57	100	63	63	100	94
62	1754029		SNV	A	G	Intergenic region, LEFT: cg1860 (putative membrane protein), RIGHT: cg1861 (rel, ppGpp synthetase, ppGpp pyrophosphorylase (EC:2.7.6.5))	30	30	100	44	44	100	42	42	100	49	50	98	40	40	100	66	66	100	71	71	100	103	103	100	80	80	100	64	64	100	79	79	100	77	77	100	57	57	100	62	62	100	94
63	1754034	1754035	Insertion	-	GGCT	Intergenic region, LEFT: cg1860 (putative membrane protein), RIGHT: cg1861 (rel, ppGpp synthetase, ppGpp pyrophosphorylase (EC:2.7.6.5))	30	30	100	44	44	100	42	42	100	49	50	98	39	40	97.5	66	66	100	71	71	100	103	103	100	79	80	98.75	64	65	98.46	80	80	100	77	77	100	57	57	100	63	63	100	94
64	1754038	1754039	Insertion	-	C	Intergenic region, LEFT: cg1860 (putative membrane protein), RIGHT: cg1861 (rel, ppGpp synthetase, ppGpp pyrophosphorylase (EC:2.7.6.5))	46	46	100	74	74	100	68	68	100	74	76	97.37	57	57	100	102	104	98.08	110	110	100	150	150	100	112	112	100	100	100	100	132	133	99.25	101	102	99.02	90	91	98.9	90	90	100	145
65	1755582		SNV	C	T	exchange G262E in cg1861(-), rel, ppGpp synthetase, ppGpp pyrophosphorylase (EC:2.7.6.5)	51	51	100	75	75	100	89	89	100	69	69	100	65	65	100	116	116	100	142	142	100	146	146	100	110	110	100	132	132	100	152	152	100	111	111	100	115	115	100	105	105	100	174
66	1763157		SNV	C	T	exchange V275I in cg1869(-), ruvB, holliday junction DNA helicase RuvB	43	43	100	71	71	100	83	83	100	109	109	100	72	72	100	135	135	100	134	134	100	165	165	100	117	117	100	130	130	100	142	142	100	109	109	100	119	119	100	117	117	100	163
67	1765670	1765671	MNV	AC	TG	MNV in cg1872(-), hypothetical protein, conserved	37	37	100	88	88	100	98	98	100	91	91	100	48	48	100	107	107	100	153	153	100	128	128	100	123	123	100	118	118	100	136	136	100	107	107	100	117	117	100	107	107	100	181
68	1915704		SNV	G	A	exchange S33L in cg2023(-), putative membrane protein CGP3 region	40	40	100	97	97	100	98	98	100	106	111	95.5	74	74	100	152	152	100	178	178	100	157	157	100	148	148	100	127	127	100	132	133	99.25	105	105	100	124	124	100	130	130	100
69	1964107		SNV	C	T	E124E in cg2069(-), psp1, putative secreted protein CGP3 region	45	45	100	90	90	100	65	65	100	81	81	100	58	58	100	124	124	100	133	133	100	145	145	100	103	103	100	128	128	100	123	123	100	105	105	100	109	109	100	97	97	100
70	1964110		SNV	C	T	V123V in cg2069(-), psp1, putative secreted protein CGP3 region	44	44	100	87	87	100	64	64	100	76	76	100	57	57	100	116	116	100	127	127	100	143	143	100	101	101	100	125	125	100	119	119	100	102	102	100	102	102	100	91	91	100
71	1964116		SNV	A	G	D121D in cg2069(-), psp1, putative secreted protein CGP3 region	47	47	100	96	96	100	71	71	100	84	84	100	58	58	100	118	118	100	132	132	100	152	152	100	111	111	100	136	136	100	124	124	100	114	115	99.13	110	110	100	94	94	100
72	1964124		SNV	C	T	exchange E119K in cg2069(-), psp1, putative secreted protein CGP3 region	52	52	100	91	91	100	71	71	100	85	85	100	61	61	100	119	119	100	132	132	100	152	152	100	106	106	100	134	134	100	116	116	100	112	112	100	112	112	100	92	92	100
73	1964134		SNV	C	T	V115V in cg2069(-), psp1, putative secreted protein CGP3 region	51	51	100	94	94	100	75	75	100	86	86	100	60	60	100	120	120	100	133	133	100	150	150	100	108	108	100	140	140	100	116	116	100	115	115	100	117	117	100	97	97	100
74	1964182		SNV	G	T	I99I in cg2069(-), psp1, putative secreted protein CGP3 region	47	47	100	91	91	100	78	78	100	100	100	100	69	69	100	129	129	100	145	145	100	146	146	100	99	99	100	128	128	100	120	121	99.17	107	107	100	130	130	100	107	107	100
75	1964203		SNV	A	G	L92L in cg2069(-), psp1, putative secreted protein CGP3 region	50	50	100	78	78	100	81	81	100	102	102	100	64	64	100	129	129	100	152	152	100	143	143	100	95	95	100	130	130	100	127	127	100	109	109	100	124	124	100	108	108	100
76	1964212		SNV	A	G	V89V in cg2069(-), psp1, putative secreted protein CGP3 region	47	47	100	78	78	100	86	86	100	103	103	100	71	71	100	128	128	100	157	157	100	144	144	100	100	100	100	127	127	100	123	124	99.19	115	115	100	123	123	100	104	104	100
77	1964218		SNV	G	A	D87D in cg2069(-), psp1, putative secreted protein CGP3 region	47	47	100	84	84	100	88	88	100	99	99	100	70	70	100	125	125	100	162	162	100	144	144	100	101	101	100	124	124	100	124	124	100	115	115	100	121	121	100	108	108	100
78	1964236		SNV	G	T	exchange H81Q in cg2069(-), psp1, putative secreted protein CGP3 region	46	46	100	85	85	100	96	97	98.97	97	97	100	71	71	100	126	126	100	158	158	100	150	150	100	105	105	100	121	121	100	122	122	100	113	113	100	121	121	100	115	115	100
79	1964253		SNV	T	C	exchange I76V in cg2069(-), psp1, putative secreted protein CGP3 region	43	43	100	88	88	100	93	94	98.94	103	103	100	81	81	100	120	120	100	162	162	100	149	149	100	110	110	100	114	114	100	127	127	100	111	111	100	117	117	100	117	117	100
80	1964274		SNV	A	T	exchange S69T in cg2069(-), psp1, putative secreted protein CGP3 region	36	36	100	85	85	100	90	91	98.9	97	97	100	86	86	100	126	126	100	157	157	100	140	140	100	125	125	100	114	114	100	128	128	100	111	111	100	129	129	100	116	116	100
81	1964279		SNV	A	T	exchange F67Y in cg2069(-), psp1, putative secreted protein CGP3 region	36	36	100	85	85	100	90	91	98.9	104	104	100	82	82	100	128	128	100	158	158	100	149	149	100	125	125	100	117	117	100	125	125	100	114	114	100	128	128	100	114	114	100
82	1964298		SNV	T	C	exchange K61E in cg2069(-), psp1, putative secreted protein CGP3 region	38	38	100	81	81	100	87	88	98.86	110	110	100	81	81	100	130	130	100	161	161	100	150	150	100	137	137	100	114	114	100	130	130	100	118	118	100	120	120	100	122	122	100
83	1964302		SNV	A	T	T59T in cg2069(-), psp1, putative secreted protein CGP3 region	35	35	100	80	80	100	93	94	98.94	109	109	100	80	80	100	131	131	100	162	162	100	148	148	100	137	137	100	113	113	100	131	131	100	118	118	100	118	118	100	122	122	100
84	1964305		SNV	C	T	P58P in cg2069(-), psp1, putative secreted protein CGP3 region	36	36	100	81	81	100	95	96	98.96	106	106	100	78	78	100	128	128	100	162	163	99.39	149	149	100	133	133	100	109	109	100	132	132	100	116	116	100	121	121	100	123	123	100
85	1964329		SNV	G	A	D50D in cg2069(-), psp1, putative secreted protein CGP3 region	36	36	100	81	81	100	98	99	98.99	102	102	100	70	70	100	118	118	100	143	143	100	135	135	100	127	127	100	108	109	99.08	129	129	100	106	106	100	109	109	100	120	120	100
86	1964338		SNV	A	G	D47D in cg2069(-), psp1, putative secreted protein CGP3 region	34	34	100	77	77	100	93	94	98.94	100	100	100	67	67	100	116	116	100	139	139	100	133	133	100	132	132	100	107	107	100	125	125	100	108	109	99.08	113	113	100	114	114	100
87	1964352		SNV	G	A	Stop Q43* in cg2069(-), psp1, putative secreted protein CGP3 region	33	33	100	81	81	100	92	93	98.92	101	101	100	67	67	100	107	107	100	127	127	100	134	134	100	134	134	100	108	108	100	127	127	100	103	103	100	111	111	100	108	108	100
88	1964360		SNV	C	G	exchange S40T in cg2069(-), psp1, putative secreted protein CGP3 region	36	36	100	84	84	100	89	89	100	101	101	100	70	70	100	103	103	100	129	129	100	133	133	100	138	138	100	110	110	100	127	127	100	100	100	100	116	116	100	109	109	100
89	1964370		SNV	T	C	exchange K37E in cg2069(-), psp1, putative secreted protein CGP3 region	38	38	100	81	81	100	83	83	100	103	103	100	68	68	100	104	104	100	133	133	100	128	128	100	138	138	100	112	112	100	121	121	100	96	96	100	118	118	100	101	101	100
90	1964395		SNV	T	C	Q28Q in cg2069(-), psp1, putative secreted protein CGP3 region	41	41	100	76	76	100	89	89	100	97	97	100	62	62	100	108	108	100	141	141	100	121	121	100	136	136	100	121	121	100	129	129	100	98	98	100	116	116	100	93	93	100
91	1964407		SNV	T	C	V24V in cg2069(-), psp1, putative secreted protein CGP3 region	43	43	100	73	73	100	84	84	100	92	92	100	60	60	100	108	108	100	139	139	100	124	124	100	138	138	100	132	132	100	129	129	100	99	99	100	111	111	100	92	92	100
92	1964440		SNV	G	A	V13V in cg2069(-), psp1, putative secreted protein CGP3 region	44	44	100	82	82	100	78	78	100	95	95	100	62	62	100	102	102	100	138	138	100	117	117	100	129	129	100	129	129	100	130	130	100	96	96	100	105	105	100	82	82	100
93	1964452		SNV	A	C	G9G in cg2069(-), psp1, putative secreted protein CGP3 region	43	43	100	79	81	97.53	70	72	97.22	103	104	99.04	61	61	100	109	111	98.2	143	143	100	121	123	98.37	132	132	100	133	133	100	133	134	99.25	101	102	99.02	97	97	100	78	78	100
94	1995296		SNV	G	A	exchange P8L in cg2105(-), hypothetical protein	47	47	100	84	84	100	91	91	100	88	88	100	75	75	100	113	113	100	146	146	100	130	130	100	120	120	100	128	128	100	141	141	100	104	104	100	114	114	100	109	109	100	158
95	2002299		SNV	G	T	R258R in cg2111(+), hrpA, probable ATP-dependent RNA helicase protein	42	42	100	87	87	100	81	81	100	106	106	100	69	69	100	131	131	100	166	166	100	143	143	100	131	131	100	108	108	100	131	132	99.24	112	112	100	111	111	100	97	97	100	178
96	2005932		Deletion	C	-	Intergenic region, LEFT: cg2112 (nrdR, transcriptional regulator of deoxyribonucleotide biosynthesis, YbaD-family), RIGHT: cg2113 (divS, transcriptional regulator, suppressor of cell division)	34	34	100	87	91	95.6	86	90	95.56	100	102	98.04	61	64	95.31	117	124	94.35	147	151	97.35	145	153	94.77	143	144	99.31	113	119	94.96	139	146	95.21	108	113	95.58	113	118	95.76	114	121	94.21	140
97	2006773		SNV	A	C	Intergenic region, LEFT: cg2113 (divS, transcriptional regulator, suppressor of cell division), RIGHT: cg2114 (lexA, transcriptional repressor/regulator, involved in SOS/stress response, LexA-family)	42	42	100	88	88	100	94	94	100	105	105	100	72	72	100	120	120	100	155	155	100	126	126	100	137	137	100	114	114	100	133	133	100	104	104	100	117	117	100	94	94	100	151
98	2012000		SNV	G	T	exchange G75V in cg2118(+), fruR, transcriptional regulator of sugar metabolism, DeoR-family	45	45	100	81	81	100	91	91	100	98	99	98.99	70	70	100	124	124	100	170	170	100	163	163	100	121	121	100	131	131	100	183	184	99.46	108	109	99.08	104	104	100	107	107	100	153
99	2028992		SNV	A	G	exchange S164P in cg2135(-), miaB, trna methylthiotransferase	52	52	100	82	82	100	96	96	100	83	83	100	74	74	100	116	116	100	158	158	100	151	151	100	121	121	100	125	125	100	158	158	100	125	125	100	112	112	100	108	108	100	158
100	2030274		SNV	T	C	exchange L151P in cg2136(+), gluA, glutamate uptake system, ABC-type, ATP-binding protein	52	52	100	86	86	100	81	81	100	100	100	100	68	68	100	116	116	100	171	171	100	36	126	28.57	39	98	39.8	110	110	100	133	133	100				113	113	100	109	109	100	160
101	2030556		SNV	C	T	Intergenic region, LEFT: cg2136 (gluA, glutamate uptake system, ABC-type, ATP-binding protein), RIGHT: cg2137 (gluB, glutamate uptake system, secreted glutamate-binding protein)	42	42	100	65	65	100	87	90	96.67	78	79	98.73	66	70	94.29	97	99	97.98	128	128	100	140	141	99.29	106	108	98.15	123	126	97.62	140	141	99.29	111	113	98.23	105	107	98.13	97	99	97.98	160
102	2043118		Deletion	A	-	Intergenic region, LEFT: cg2157 (terC, tellurium resistance membrane protein), RIGHT: cg2158 (ftsK, cell division protein, required for cell division and chromosomepartitioning)	28	29	96.55	70	71	98.59	66	69	95.65	82	84	97.62	57	57	100	122	125	97.6	117	117	100	115	119	96.64	107	108	99.07	83	85	97.65	113	117	96.58	96	99	96.97	101	103	98.06	76	77	98.7	146
103	2055662		SNV	C	G	exchange V31L in cg2167(-), rpsO, 30S ribosomal protein S15	49	49	100	90	90	100	110	110	100	101	101	100	51	51	100	135	135	100	146	146	100	149	149	100	140	140	100	116	116	100	146	146	100	129	129	100	126	126	100	97	97	100	173
104	2066532		SNV	C	G	exchange R81P in cg2176(-), infB, translation initiation factor IF-2 GTPase	51	51	100	118	118	100	94	94	100	111	111	100	83	83	100	136	136	100	162	162	100	163	163	100	129	130	99.23	160	160	100	180	180	100	133	133	100	119	119	100	110	110	100	164
105	2069867	2069868	MNV	TA	AG	MNV in cg2180(+), putative secreted protein	44	44	100	79	79	100	90	90	100	92	92	100	57	57	100	140	140	100	135	135	100	134	134	100	145	145	100	117	117	100	148	148	100	117	117	100	95	95	100	100	100	100	152
106	2130787		SNV	C	T	Intergenic region, LEFT: cg2244 (pcaB2, putative 3-carboxy-cis,cis-muconate cycloisomerase, or Lyase class I-family), RIGHT: cg2247 (hypothetical protein)	44	44	100	76	76	100	87	87	100	85	85	100	72	72	100	105	105	100	152	152	100	142	142	100	123	123	100	130	130	100	142	142	100	102	102	100	120	120	100	105	105	100	142
107	2145398		SNV	G	T	exchange P47T in cg2262(-), ftsY, signal recognition particle GTPase	46	46	100	98	98	100	103	103	100	100	100	100	64	64	100	131	131	100	156	156	100	148	148	100	119	119	100	113	113	100	149	149	100	115	115	100	127	127	100	96	96	100	171
108	2166304	2166305	Insertion	-	C	Intergenic region, LEFT: cg2280 (gdh, glutamate dehydrogenase, NADP-specific (EC:1.4.1.4)), RIGHT: cgb_22805 (cg2280(-)/cg2282(+))	52	52	100	90	91	98.9	103	106	97.17	108	111	97.3	65	67	97.01	134	140	95.71	160	168	95.24	162	169	95.86	149	156	95.51	129	134	96.27	155	159	97.48	123	127	96.85	121	126	96.03	117	122	95.9	151
109	2212356		SNV	A	T	exchange D12E in cg2331(-), putative membrane protein	47	47	100	79	80	98.75	87	88	98.86	76	77	98.7	47	48	97.92	118	118	100	146	146	100	135	138	97.83	122	124	98.39	102	103	99.03	156	159	98.11	103	104	99.04	118	119	99.16	118	119	99.16	133
110	2218243		Deletion	A	-	Deletion in cg2337(-), putative methionine synthase, cobalamin-independent	63	65	96.92	89	94	94.68	81	85	95.29	93	103	90.29	55	58	94.83	106	116	91.38	141	147	95.92	154	160	96.25	114	118	96.61	117	123	95.12	149	156	95.51	113	121	93.39	108	113	95.58	113	118	95.76	149
111	2245932		SNV	T	C	Intergenic region, LEFT: cg2359 (ileS, isoleucyl-tRNA synthetase (EC:6.1.1.5)), RIGHT: cgb_23595 (cg2359(-)/cg2360(-))	41	41	100	67	69	97.1	88	92	95.65	105	107	98.13	59	61	96.72	117	119	98.32	121	122	99.18	138	141	97.87	130	132	98.48	122	124	98.39	137	138	99.28	114	114	100	99	101	98.02	106	107	99.07	126
112	2245934		SNV	C	A	Intergenic region, LEFT: cg2359 (ileS, isoleucyl-tRNA synthetase (EC:6.1.1.5)), RIGHT: cgb_23595 (cg2359(-)/cg2360(-))	41	41	100	67	69	97.1	89	93	95.7	104	106	98.11	59	61	96.72	117	119	98.32	122	123	99.19	139	142	97.89	130	132	98.48	122	124	98.39	137	138	99.28	114	114	100	98	100	98	107	108	99.07	126
113	2253306		SNV	A	G	F330F in cg2368(-), murC, UDP-N-acetylmuramate-L-alanine ligase (EC:6.3.2.8)	40	40	100	69	69	100	85	85	100	114	114	100	60	60	100	112	112	100	150	150	100	153	153	100	104	104	100	126	126	100	164	164	100	130	130	100	111	111	100	105	105	100	175
114	2267579		Deletion	C	-	Deletion in cgb_23783(-), cg2378(-)/cg2380(-)	46	47	97.87	71	72	98.61	60	61	98.36	84	87	96.55	51	52	98.08	93	95	97.89	136	139	97.84	149	151	98.68	97	97	100	103	105	98.1	130	135	96.3	94	96	97.92	100	103	97.09	92	95	96.84	128
115	2279307	2279308	Insertion	-	G	Intergenic region, LEFT: cg2390 (putative membrane protein), RIGHT: cg2391 (aroG, phospho-2-dehydro-3-deoxyheptonate aldolase)	44	49	89.8	86	96	89.58	100	108	92.59	88	93	94.62	56	67	83.58	140	153	91.5	160	170	94.12	157	166	94.58	117	127	92.13	142	154	92.21	164	173	94.8	126	137	91.97	128	139	92.09	120	131	91.6	138
116	2327190		Deletion	T	-	Intergenic region, LEFT: cg2438 (hypothetical protein), RIGHT: cg2440 (putative permease of the major facilitator superfamily)	43	44	97.73	79	80	98.75	81	82	98.78	88	88	100	67	67	100	109	109	100	139	142	97.89	159	162	98.15	126	127	99.21	135	136	99.26	159	164	96.95	101	101	100	116	116	100	101	102	99.02	151
117	2335863		Deletion	G	-	Intergenic region, LEFT: cg2447 (glnA2, glutamine synthetase 2), RIGHT: cg2449 (putative protein, involved in SOS and stress response, conserved)	46	46	100	87	92	94.57	90	94	95.74	97	101	96.04	69	70	98.57	122	125	97.6	162	167	97.01	159	164	96.95	132	136	97.06	138	139	99.28	167	169	98.82	120	121	99.17	106	110	96.36	100	101	99.01	138
118	2339424	2339425	Insertion	-	T	Intergenic region, LEFT: cg4000 (hypothetical protein), RIGHT: cg2452 (galK, putative galactokinase (EC:2.7.1.6))	47	48	97.92	104	107	97.2	103	107	96.26	108	112	96.43	57	59	96.61	143	145	98.62	177	185	95.68	161	166	96.99	154	160	96.25	152	164	92.68	188	193	97.41	122	125	97.6	129	131	98.47	114	119	95.8	148
119	2345685		Deletion	G	-	Deletion in cg2457(-), hypothetical protein, conserved	40	41	97.56	65	69	94.2	80	81	98.77	84	86	97.67	55	55	100	98	106	92.45	132	140	94.29	133	136	97.79	104	105	99.05	88	92	95.65	147	152	96.71	116	119	97.48	98	103	95.15	77	77	100	138
120	2345701	2345702	Insertion	-	G	Insertion in cg2457(-), hypothetical protein, conserved	46	46	100	64	70	91.43	72	79	91.14	83	87	95.4	55	59	93.22	106	112	94.64	132	137	96.35	128	136	94.12	102	106	96.23	98	99	98.99	137	143	95.8	110	116	94.83	96	102	94.12	75	77	97.4	135
121	2347748		SNV	A	G	E118E in cg2460(+), putative membrane protein	54	54	100	96	96	100	99	99	100	105	105	100	66	66	100	156	156	100	161	161	100	183	183	100	124	124	100	121	121	100	163	163	100	133	133	100	139	139	100	116	116	100	160
122	2350220		SNV	T	G	Intergenic region, LEFT: cg2463 (hypothetical protein), RIGHT: cgb_24635 (cg2463(+)/cg2464(-))	38	38	100	107	107	100	72	72	100	114	114	100	58	58	100	140	140	100	179	179	100	99	99	100	155	155	100	136	136	100	169	169	100	133	133	100	125	125	100	101	101	100	180
123	2354473		SNV	C	G	Intergenic region, LEFT: cg2466 (aceE, pyruvate dehydrogenase, E1 subunit of PDHc), RIGHT: cg2467 (putative branched-chain amino acid ABC transporter ATP-binding protein)	48	48	100	84	84	100	66	66	100	92	92	100	52	52	100	124	124	100	166	166	100	127	127	100	121	121	100	105	105	100	175	175	100	113	113	100	110	110	100	109	109	100	149
124	2354476		SNV	C	T	Intergenic region, LEFT: cg2466 (aceE, pyruvate dehydrogenase, E1 subunit of PDHc), RIGHT: cg2467 (putative branched-chain amino acid ABC transporter ATP-binding protein)	48	48	100	85	85	100	67	67	100	88	88	100	54	54	100	126	126	100	166	166	100	124	124	100	120	120	100	103	103	100	175	175	100	114	114	100	108	108	100	106	106	100	150
125	2354634		SNV	C	G	exchange V219L in cg2467(-), putative branched-chain amino acid ABC transporter ATP-binding protein	48	48	100	93	93	100	119	119	100	130	130	100	53	53	100	135	135	100	171	171	100	171	171	100	164	164	100	127	127	100	171	171	100	122	122	100	107	107	100	91	91	100	163
126	2359858		SNV	A	T	exchange E63D in cg2474(+), nagD, putative phosphatase in N-acetylglucosamine metabolism	25	25	100	47	47	100	51	51	100	67	67	100	33	33	100	63	63	100	97	97	100	93	93	100	74	74	100	71	71	100	97	97	100	74	74	100	61	61	100	67	67	100	97
127	2361038		SNV	A	C	exchange K176N in cg2475(+), putative ATPase component of ABC transporters with duplicated ATPase domains	30	30	100	61	61	100	59	59	100	67	67	100	59	59	100	92	92	100	122	122	100	104	104	100	83	83	100	99	99	100	107	107	100	84	84	100	82	82	100	86	86	100	143
128	2361044		SNV	A	C	R178R in cg2475(+), putative ATPase component of ABC transporters with duplicated ATPase domains	28	28	100	65	65	100	61	61	100	67	67	100	62	62	100	90	90	100	127	127	100	102	102	100	79	79	100	101	101	100	107	107	100	86	86	100	79	79	100	84	84	100	141
129	2361920		Deletion	T	-	Intergenic region, LEFT: cg2475 (putative ATPase component of ABC transporters with duplicated ATPase domains), RIGHT: cg2477 (hypothetical protein, conserved)	39	40	97.5	83	86	96.51	112	113	99.12	106	107	99.07	63	66	95.45	124	124	100	174	176	98.86	148	153	96.73	106	109	97.25	131	134	97.76	171	174	98.28	113	119	94.96	109	112	97.32	101	106	95.28	170
130	2361925		Deletion	T	-	Intergenic region, LEFT: cg2475 (putative ATPase component of ABC transporters with duplicated ATPase domains), RIGHT: cg2477 (hypothetical protein, conserved)	38	38	100	85	87	97.7	111	118	94.07	113	114	99.12	62	64	96.88	124	127	97.64	172	177	97.18	151	156	96.79	106	109	97.25	131	134	97.76	169	174	97.13	113	115	98.26	103	108	95.37	102	106	96.23	173
131	2397447		SNV	G	A	F111F in cg2517(-), hemN, coproporphyrinogen III oxidase (EC:1.3.3.3)	42	42	100	78	79	98.73	71	75	94.67	83	85	97.65	62	65	95.38	93	95	97.89	140	144	97.22	127	129	98.45	123	128	96.09	125	131	95.42	117	122	95.9	92	95	96.84	103	103	100	92	98	93.88	132
132	2429491		Deletion	A	-	Intergenic region, LEFT: cg2548 (putative secreted protein), RIGHT: cg2549 (putative ABC-type dipeptide/oligopeptide/nickel transport system, secreted component)	31	31	100	35	35	100	44	45	97.78	59	60	98.33	30	31	96.77	85	87	97.7	72	75	96	72	72	100	68	70	97.14	52	53	98.11	81	84	96.43	57	57	100	71	73	97.26	51	54	94.44	79
133	2441888		Deletion	T	-	Intergenic region, LEFT: cg2559 (aceB, malate synthase (EC:2.3.3.9), part of glyoxylate shunt), RIGHT: cgb_25595 (cg2559(-)/cg2560(+))	45	49	91.84	90	96	93.75	84	89	94.38	98	103	95.15	68	70	97.14	129	136	94.85	153	159	96.23	155	160	96.88	102	109	93.58	119	124	95.97	167	174	95.98	145	158	91.77	140	143	97.9	98	101	97.03	169
134	2475063	2475064	Insertion	-	C	Intergenic region, LEFT: cg2592 (hypothetical protein), RIGHT: cg2593 (putative secreted or membrane protein)	33	35	94.29	60	61	98.36	75	79	94.94	74	77	96.1	55	57	96.49	117	122	95.9	131	135	97.04	120	129	93.02	94	99	94.95	129	136	94.85	154	162	95.06	110	117	94.02	114	116	98.28	98	101	97.03	141
135	2575134	2575135	Insertion	-	C	Intergenic region, LEFT: cgb_27005 (cg2700(+)/cg2701(-), ), RIGHT: cg2701 (putative membrane protein)	45	45	100	65	66	98.48	78	81	96.3	81	88	92.05	71	75	94.67	106	110	96.36	159	166	95.78	117	123	95.12	101	105	96.19	99	103	96.12	160	164	97.56	125	127	98.43	98	100	98	112	123	91.06	158
136	2575624		SNV	A	G	exchange F212S in cg2701(-), putative membrane protein	35	35	100	81	81	100	89	89	100	78	78	100	48	48	100	129	129	100	172	172	100	121	121	100	79	79	100	111	111	100	169	169	100	95	95	100	102	102	100	123	123	100	135
137	2584856	2584857	Insertion	-	C	Insertion in cg2712(-), putative transcriptional regulator, AraC-type	44	44	100	93	97	95.88	78	79	98.73	92	94	97.87	63	68	92.65	119	123	96.75	163	168	97.02	161	165	97.58	137	142	96.48	118	121	97.52	174	176	98.86	132	136	97.06	125	127	98.43	113	118	95.76	160
138	2680620	2680621	Insertion	-	A	Insertion in cgr12(-), 16S ribosomal RNA	60	63	95.24	73	80	91.25	66	68	97.06	83	90	92.22	68	69	98.55	104	110	94.55	159	172	92.44	155	162	95.68	91	93	97.85	138	145	95.17	198	205	96.59	142	146	97.26	117	124	94.35	122	128	95.31	190
139	2714348	2714349	Insertion	-	C	Intergenic region, LEFT: cg2851 (putative branched-chain amino acid aminotransferase, AT class III/4-amino-4-deoxychorismate lyase), RIGHT: cg2852 (putative aminomethyltransferase, GCVT homolog or folate-binding protein implicated in RNA modification or replication initiation; YgfZ homolog)	31	31	100	106	106	100	91	91	100	80	80	100	81	81	100	130	130	100	164	164	100	154	154	100	102	102	100	137	137	100	162	162	100	124	124	100	123	123	100	117	117	100	133
140	2716175	2716176	Insertion	-	C	Intergenic region, LEFT: cg2853 (putative protein-fragment, conserved ), RIGHT: cg2854 (tnp2c, transposase)	26	28	92.86	63	65	96.92	77	79	97.47	79	80	98.75	37	37	100	110	111	99.1	122	126	96.83	100	103	97.09	91	92	98.91	124	126	98.41	155	157	98.73	93	95	97.89	91	92	98.91	66	66	100	131
141	2736758		Deletion	T	-	Intergenic region, LEFT: cg2875 (hypothetical protein), RIGHT: cg2876 (purB, adenylosuccinate lyase (EC:4.3.2.2))	47	48	97.92	104	112	92.86	100	106	94.34	110	116	94.83	56	58	96.55	135	141	95.74	185	192	96.35	156	165	94.55	125	130	96.15	135	143	94.41	191	206	92.72	131	140	93.57	109	116	93.97	100	104	96.15	156
142	2816684	2816685	Insertion	-	G	Insertion in cgb_29606(-), cg2960(+)/cg2962(-)	48	48	100	105	105	100	144	144	100	109	109	100	78	78	100	167	167	100	188	188	100	172	172	100	169	169	100	173	173	100	218	218	100	154	154	100	162	162	100	143	143	100	153
143	2855585		SNV	G	A	exchange R427Q in cg3003(+), cps, non-ribosomal peptide synthetase	31	31	100	81	81	100	84	84	100	98	98	100	64	64	100	134	134	100	181	181	100	105	105	100	110	110	100	135	135	100	141	141	100	141	141	100	106	106	100	127	127	100	134
144	2877096		SNV	A	G	exchange S45P in cg3018(-), hypothetical protein	46	46	100	89	89	100	96	96	100	88	88	100	57	57	100	118	118	100	148	148	100	138	138	100	120	120	100	120	120	100	161	161	100	129	129	100	123	123	100	106	106	100	131
145	2913128	2913129	Insertion	-	C	Intergenic region, LEFT: cg3049 (fprA (fpr1), putative ferredoxin/ferredoxin-NADP reductase (EC:1.18.1.2)), RIGHT: cg3050 (putative acyltransferase)	52	52	100	67	70	95.71	87	88	98.86	89	93	95.7	65	66	98.48	127	129	98.45	170	174	97.7	148	152	97.37	143	148	96.62	111	115	96.52	152	160	95	152	153	99.35	115	120	95.83	103	110	93.64	140
146	2913143	2913144	Insertion	-	T	Intergenic region, LEFT: cg3049 (fprA (fpr1), putative ferredoxin/ferredoxin-NADP reductase (EC:1.18.1.2)), RIGHT: cg3050 (putative acyltransferase)	55	55	100	74	79	93.67	107	111	96.4	103	104	99.04	74	75	98.67	138	141	97.87	186	188	98.94	162	164	98.78	161	161	100	127	128	99.22	159	165	96.36	155	162	95.68	126	131	96.18	107	110	97.27	152
147	2944717		SNV	C	A	exchange A132E in cg3085(+), putative alkanal monooxygenase a chain	27	27	100	57	57	100	74	74	100	84	84	100	38	38	100	113	113	100	132	132	100	114	114	100	93	93	100	92	92	100	98	98	100	106	106	100	80	80	100	92	92	100	104
148	3028090		SNV	A	G	exchange N11S in cg3170(+), putative tellurite resistance protein or related permease	46	46	100	81	81	100	69	69	100	116	116	100	61	61	100	113	113	100	147	147	100	146	146	100	103	103	100	136	136	100	171	171	100	124	124	100	124	124	100	119	119	100	182
149	3046767		SNV	C	T	exchange V54I in cg3182(-), cop1, trehalose corynomycolyl transferase (EC:2.3.1.122), cop1, cmt1, and cmt2 can replace each other in the synthesis	29	29	100	83	83	100	111	111	100	92	92	100	55	55	100	116	116	100	169	169	100	148	148	100	114	114	100	144	144	100	155	155	100	102	102	100	110	110	100	95	95	100	137
150	3051028		SNV	C	G	exchange V351L in cg3187(-), aftB, arabinofuranosyltransferase	45	45	100	75	75	100	76	76	100	113	113	100	66	66	100	117	117	100	131	131	100	138	138	100	92	92	100	131	131	100	169	170	99.41	130	130	100	112	112	100	96	96	100	171
151	3061630		Deletion	T	-	Intergenic region, LEFT: cg3196 (glf, UDP-galactopyranose mutase (EC:5.4.99.9)), RIGHT: cg3197 (psp5, putative secreted protein)	34	36	94.44	78	83	93.98	69	76	90.79	68	71	95.77	53	54	98.15	92	101	91.09	151	158	95.57	108	115	93.91	93	95	97.89	114	119	95.8	139	144	96.53	133	134	99.25	98	102	96.08	94	96	97.92	152
152	3185193		Deletion	A	-	Intergenic region, LEFT: cg3337 (putative membrane protein), RIGHT: cg3338 (putative membrane protein)	41	42	97.62	85	86	98.84	99	101	98.02	108	109	99.08	76	77	98.7	132	135	97.78	187	192	97.4	162	168	96.43	114	115	99.13	158	160	98.75	201	205	98.05	135	141	95.74	127	131	96.95	112	114	98.25	175
153	3186651		SNV	A	C	exchange E252D in cg3339(+), merA, putative FAD-dependent pyridine nucleotide-disulphideoxidoreductase, similar to mercuric reductases	36	36	100	70	70	100	73	73	100	85	85	100	51	51	100	111	111	100	137	137	100	118	118	100	115	115	100	95	95	100	149	149	100	123	123	100	99	99	100	84	84	100	125
154	3219803		SNV	C	G	exchange G137A in cg3370(-), putative NADH-dependent flavin oxidoreductase	44	44	100	95	95	100	112	112	100	97	97	100	83	83	100	154	154	100	188	188	100	157	157	100	142	142	100	156	156	100	240	240	100	137	137	100	121	121	100	126	126	100	180
[truncated: 41 more columns]

## Sheet: Mutations in initial MB001
							MB001_initial_strain			WT_mix_A_#100			WT_mix_A_#140			WT_mix_A_#540			WT_mix_A_#630			WT_mix_B_#100			WT_mix_B_#140			WT_mix_B_#540			WT_mix_B_#630			UBw (originated of cell line A)			#2 (originated of cell line A)			#3 (orignated of cell line B)			WT_mix_#50			WT_mix_#80			MB001_mix_A_#100
No	Position (in BX927147)_from	_to	Variant	Reference bases	Variant bases	Annotation/ Comments	Count	Coverage	Freq.	Count	Coverage	Freq.	Count	Coverage	Freq.	Count	Coverage	Freq.	Count	Coverage	Freq.	Count	Coverage	Freq.	Count	Coverage	Freq.	Count	Coverage	Freq.	Count	Coverage	Freq.	Count	Coverage	Freq.	Count	Coverage	Freq.	Count	Coverage	Freq.	Count	Coverage	Freq.	Count	Coverage	Freq.	Count
1	1839	1859	Deletion	CTGGGGATACATCTGCACAGA	-	Deletion in cg0002(-), hypothetical protein	15	15	100	10	11	90.91	11	11	100	10	11	90.91	9	9	100	17	17	100	27	27	100	14	14	100	15	15	100	16	16	100	17	18	94.44	12	12	100	13	13	100	15	15	100	15
2	209617		SNV	T	A	exchange N118I in cg0237(-), putative short chain dehydrogenase, or oxidoreductase	15	112	13.39										4	36	11.11																						11	69	15.94
3	209620		SNV	A	T	exchange V117E in cg0237(-), putative short chain dehydrogenase, or oxidoreductase	15	109	13.76																																		9	67	13.43
4	273526		SNV	C	T	Intergenic region, LEFT: cg0308 (putative membrane protein), RIGHT: cg0309 (sigC, RNA polymerase sigma factor, ECF-family)	189	189	100																																								138
5	370942	370959	Deletion	CACGAATTGCTCGAGTGC	-	Deletion in cg0420(+), putative glycosyltransferase, horizontally transferred	37	37	100	23	23	100	31	31	100	30	30	100	16	16	100	55	55	100	56	56	100	64	64	100	47	47	100	46	48	95.83	44	44	100	57	57	100	35	35	100	32	32	100	28
6	863340		SNV	T	A	Stop L93* in cg0931(+), putative pyridoxal phosphate aminotransferase, AT class I (EC:2.6.1.1)	11	82	13.41	5	22	22.73	4	11	36.36										5	45	11.11				5	32	15.62	5	36	13.89				4	37	10.81	4	33	12.12
7	863345		SNV	A	T	exchange T95S in cg0931(+), putative pyridoxal phosphate aminotransferase, AT class I (EC:2.6.1.1)	12	85	14.12	5	20	25	4	11	36.36	2	19	10.53							5	39	12.82				5	33	15.15	5	36	13.89				4	38	10.53	4	34	11.76				2
8	1396067		SNV	A	C	Intergenic region, LEFT: cg1501 (coaD, phosphopantetheine adenylyltransferase (EC:2.7.7.3)), RIGHT: cg1502 (putative ABC-type polar amino acid transport system, ATPase component)	25	25	100	18	18	100	10	10	100	12	12	100	8	8	100	18	18	100	21	21	100	19	19	100	26	26	100	20	20	100	25	25	100	16	16	100	13	13	100	15	15	100	15
9	1396074		SNV	C	T	Intergenic region, LEFT: cg1501 (coaD, phosphopantetheine adenylyltransferase (EC:2.7.7.3)), RIGHT: cg1502 (putative ABC-type polar amino acid transport system, ATPase component)	31	31	100	18	18	100	11	11	100	15	15	100	9	9	100	19	19	100	22	22	100	23	23	100	31	31	100	22	22	100	27	27	100	17	17	100	15	15	100	18	18	100	16
10	1396077		SNV	C	T	Intergenic region, LEFT: cg1501 (coaD, phosphopantetheine adenylyltransferase (EC:2.7.7.3)), RIGHT: cg1502 (putative ABC-type polar amino acid transport system, ATPase component)	31	31	100	18	18	100	11	11	100	15	15	100	9	9	100	19	19	100	22	22	100	23	23	100	31	31	100	22	22	100	27	27	100	17	17	100	15	15	100	18	18	100	16
11	1396080	1396081	MNV	CA	GC	Intergenic region, LEFT: cg1501 (coaD, phosphopantetheine adenylyltransferase (EC:2.7.7.3)), RIGHT: cg1502 (putative ABC-type polar amino acid transport system, ATPase component)	31	31	100	18	18	100	11	11	100	15	15	100	9	9	100	19	19	100	22	22	100	23	23	100	31	31	100	22	22	100	27	27	100	17	17	100	15	15	100	18	18	100	16
12	1396084		SNV	A	T	Intergenic region, LEFT: cg1501 (coaD, phosphopantetheine adenylyltransferase (EC:2.7.7.3)), RIGHT: cg1502 (putative ABC-type polar amino acid transport system, ATPase component)	31	31	100	18	18	100	11	11	100	15	16	93.75	9	9	100	19	19	100	22	22	100	23	23	100	31	31	100	22	22	100	27	27	100	17	17	100	15	15	100	18	18	100	16
13	1396087		SNV	C	G	Intergenic region, LEFT: cg1501 (coaD, phosphopantetheine adenylyltransferase (EC:2.7.7.3)), RIGHT: cg1502 (putative ABC-type polar amino acid transport system, ATPase component)	31	31	100	18	18	100	11	11	100	16	16	100	9	9	100	19	19	100	22	22	100	23	23	100	31	31	100	22	22	100	27	27	100	17	17	100	15	15	100	18	18	100	16
14	1396089		SNV	C	T	Intergenic region, LEFT: cg1501 (coaD, phosphopantetheine adenylyltransferase (EC:2.7.7.3)), RIGHT: cg1502 (putative ABC-type polar amino acid transport system, ATPase component)	31	31	100	18	18	100	11	11	100	16	16	100	9	9	100	19	19	100	22	22	100	23	23	100	31	31	100	22	22	100	27	27	100	17	17	100	15	15	100	18	18	100	16
15	1396094		SNV	G	T	Intergenic region, LEFT: cg1501 (coaD, phosphopantetheine adenylyltransferase (EC:2.7.7.3)), RIGHT: cg1502 (putative ABC-type polar amino acid transport system, ATPase component)	31	31	100	18	18	100	11	11	100	16	16	100	9	9	100	19	19	100	22	22	100	23	23	100	31	31	100	22	22	100	27	27	100	17	17	100	15	15	100	18	18	100	16
16	1396097		SNV	C	T	Intergenic region, LEFT: cg1501 (coaD, phosphopantetheine adenylyltransferase (EC:2.7.7.3)), RIGHT: cg1502 (putative ABC-type polar amino acid transport system, ATPase component)	31	31	100	18	18	100	11	11	100	16	16	100	9	9	100	18	18	100	22	22	100	23	23	100	31	31	100	22	22	100	27	27	100	17	17	100	15	15	100	18	18	100	16
17	1396099		SNV	C	T	Intergenic region, LEFT: cg1501 (coaD, phosphopantetheine adenylyltransferase (EC:2.7.7.3)), RIGHT: cg1502 (putative ABC-type polar amino acid transport system, ATPase component)	31	31	100	18	18	100	11	11	100	16	16	100	9	9	100	19	19	100	22	22	100	23	23	100	31	31	100	22	22	100	27	27	100	17	17	100	15	15	100	18	18	100	16
18	1396101		SNV	A	G	Intergenic region, LEFT: cg1501 (coaD, phosphopantetheine adenylyltransferase (EC:2.7.7.3)), RIGHT: cg1502 (putative ABC-type polar amino acid transport system, ATPase component)	31	31	100	18	18	100	11	11	100	16	16	100	9	9	100	19	19	100	22	22	100	23	23	100	31	31	100	22	22	100	27	27	100	17	17	100	15	15	100	18	18	100	16
19	1396103		SNV	G	T	Intergenic region, LEFT: cg1501 (coaD, phosphopantetheine adenylyltransferase (EC:2.7.7.3)), RIGHT: cg1502 (putative ABC-type polar amino acid transport system, ATPase component)	31	63	49.21	18	31	58.06	11	37	29.73	16	35	45.71	9	19	47.37	18	44	40.91	22	45	48.89	23	47	48.94	31	58	53.45	22	51	43.14	27	54	50	17	50	34	15	33	45.45	18	42	42.86	16
20	1396106		Deletion	A	-	Intergenic region, LEFT: cg1501 (coaD, phosphopantetheine adenylyltransferase (EC:2.7.7.3)), RIGHT: cg1502 (putative ABC-type polar amino acid transport system, ATPase component)	32	63	50.79	13	31	41.94	26	37	70.27	19	35	54.29	10	19	52.63	26	45	57.78	23	45	51.11	24	47	51.06	27	58	46.55	29	51	56.86	27	54	50	33	50	66	18	33	54.55	24	42	57.14	16
21	1396106		SNV	A	G	Intergenic region, LEFT: cg1501 (coaD, phosphopantetheine adenylyltransferase (EC:2.7.7.3)), RIGHT: cg1502 (putative ABC-type polar amino acid transport system, ATPase component)	31	63	49.21	18	31	58.06	11	37	29.73	16	35	45.71	9	19	47.37	19	45	42.22	22	45	48.89	23	47	48.94	31	58	53.45	22	51	43.14	27	54	50	17	50	34	15	33	45.45	18	42	42.86	16
22	1396110	1396111	Insertion	-	T	Intergenic region, LEFT: cg1501 (coaD, phosphopantetheine adenylyltransferase (EC:2.7.7.3)), RIGHT: cg1502 (putative ABC-type polar amino acid transport system, ATPase component)	67	67	100	32	32	100	38	38	100	37	37	100	20	20	100	44	44	100	47	47	100	47	47	100	60	60	100	54	54	100	56	56	100	50	51	98.04	38	38	100	44	44	100	35
23	1396114		SNV	A	T	Intergenic region, LEFT: cg1501 (coaD, phosphopantetheine adenylyltransferase (EC:2.7.7.3)), RIGHT: cg1502 (putative ABC-type polar amino acid transport system, ATPase component)	74	74	100	33	33	100	40	40	100	41	41	100	22	22	100	47	47	100	47	47	100	55	55	100	67	67	100	58	58	100	61	61	100	54	55	98.18	39	39	100	46	46	100	38
24	1396118		SNV	A	T	Intergenic region, LEFT: cg1501 (coaD, phosphopantetheine adenylyltransferase (EC:2.7.7.3)), RIGHT: cg1502 (putative ABC-type polar amino acid transport system, ATPase component)	75	75	100	34	34	100	42	42	100	42	42	100	22	22	100	48	48	100	49	49	100	56	56	100	68	68	100	58	58	100	62	62	100	55	56	98.21	39	39	100	47	47	100	38
25	1396121		Deletion	A	-	Intergenic region, LEFT: cg1501 (coaD, phosphopantetheine adenylyltransferase (EC:2.7.7.3)), RIGHT: cg1502 (putative ABC-type polar amino acid transport system, ATPase component)	75	75	100	34	34	100	42	42	100	42	42	100	22	22	100	48	48	100	49	49	100	56	56	100	68	68	100	58	58	100	62	62	100	55	56	98.21	39	39	100	47	47	100	38
26	1396131		SNV	C	T	Intergenic region, LEFT: cg1501 (coaD, phosphopantetheine adenylyltransferase (EC:2.7.7.3)), RIGHT: cg1502 (putative ABC-type polar amino acid transport system, ATPase component)	77	77	100	38	38	100	44	44	100	47	47	100	26	26	100	52	52	100	53	53	100	58	58	100	69	69	100	62	62	100	66	66	100	58	58	100	39	39	100	50	51	98.04	39
27	1396133		SNV	A	C	Intergenic region, LEFT: cg1501 (coaD, phosphopantetheine adenylyltransferase (EC:2.7.7.3)), RIGHT: cg1502 (putative ABC-type polar amino acid transport system, ATPase component)	77	77	100	38	38	100	44	44	100	47	47	100	26	26	100	52	52	100	53	53	100	58	58	100	69	69	100	62	62	100	66	66	100	58	58	100	40	40	100	50	51	98.04	40
28	1396136		SNV	G	T	Intergenic region, LEFT: cg1501 (coaD, phosphopantetheine adenylyltransferase (EC:2.7.7.3)), RIGHT: cg1502 (putative ABC-type polar amino acid transport system, ATPase component)	76	77	98.7	38	38	100	44	44	100	46	46	100	25	25	100	52	52	100	53	53	100	58	58	100	69	69	100	62	62	100	65	65	100	58	58	100	40	40	100	50	51	98.04	40
29	1396138	1396139	MNV	GA	TG	Intergenic region, LEFT: cg1501 (coaD, phosphopantetheine adenylyltransferase (EC:2.7.7.3)), RIGHT: cg1502 (putative ABC-type polar amino acid transport system, ATPase component)	76	76	100	38	38	100	44	44	100	47	47	100	26	26	100	52	52	100	53	53	100	58	58	100	69	69	100	62	62	100	66	66	100	58	58	100	40	40	100	50	51	98.04	40
30	1396143		SNV	C	T	Intergenic region, LEFT: cg1501 (coaD, phosphopantetheine adenylyltransferase (EC:2.7.7.3)), RIGHT: cg1502 (putative ABC-type polar amino acid transport system, ATPase component)	77	77	100	38	38	100	43	43	100	47	47	100	26	26	100	52	52	100	53	53	100	58	58	100	69	69	100	62	62	100	66	66	100	58	58	100	40	40	100	50	51	98.04	40
31	1396145		SNV	A	G	Intergenic region, LEFT: cg1501 (coaD, phosphopantetheine adenylyltransferase (EC:2.7.7.3)), RIGHT: cg1502 (putative ABC-type polar amino acid transport system, ATPase component)	77	77	100	38	38	100	44	44	100	47	47	100	26	26	100	52	52	100	53	53	100	58	58	100	69	69	100	62	62	100	66	66	100	58	58	100	40	40	100	50	51	98.04	40
32	1396147	1396148	Insertion	-	T	Intergenic region, LEFT: cg1501 (coaD, phosphopantetheine adenylyltransferase (EC:2.7.7.3)), RIGHT: cg1502 (putative ABC-type polar amino acid transport system, ATPase component)	77	77	100	38	38	100	44	44	100	47	47	100	26	26	100	52	52	100	53	53	100	57	57	100	69	69	100	62	62	100	66	66	100	58	58	100	40	40	100	50	51	98.04	40
33	1396149		SNV	C	T	Intergenic region, LEFT: cg1501 (coaD, phosphopantetheine adenylyltransferase (EC:2.7.7.3)), RIGHT: cg1502 (putative ABC-type polar amino acid transport system, ATPase component)	77	77	100	38	38	100	44	44	100	46	47	97.87	26	26	100	52	52	100	53	53	100	58	58	100	68	68	100	62	62	100	66	66	100	57	57	100	40	40	100	51	51	100	40
34	1396152		SNV	A	C	Intergenic region, LEFT: cg1501 (coaD, phosphopantetheine adenylyltransferase (EC:2.7.7.3)), RIGHT: cg1502 (putative ABC-type polar amino acid transport system, ATPase component)	95	95	100	45	45	100	61	61	100	69	69	100	34	34	100	75	75	100	67	67	100	73	73	100	89	89	100	75	75	100	90	90	100	74	74	100	56	56	100	72	72	100	57
35	1633358		SNV	C	A	exchange Q78K in cg1742(+), putative ACT domain-containing protein, conserved	144	144	100																																								113
36	1754014		Deletion	A	-	Intergenic region, LEFT: cg1860 (putative membrane protein), RIGHT: cg1861 (rel, ppGpp synthetase, ppGpp pyrophosphorylase (EC:2.7.6.5))	94	151	62.25	44	79	55.7	42	75	56	50	83	60.24	39	67	58.21	66	113	58.41	70	124	56.45	101	153	66.01	79	131	60.31	64	117	54.7	80	133	60.15	77	123	62.6	57	100	57	63	97	64.95	52
37	1754032		SNV	G	T	Intergenic region, LEFT: cg1860 (putative membrane protein), RIGHT: cg1861 (rel, ppGpp synthetase, ppGpp pyrophosphorylase (EC:2.7.6.5))	94	94	100	44	44	100	42	42	100	49	50	98	39	40	97.5	66	66	100	71	71	100	103	103	100	79	80	98.75	64	65	98.46	80	80	100	77	77	100	57	57	100	63	63	100	52
38	2051543		SNV	G	A	exchange H148Y in cg2163(-), dapB, dihydrodipicolinate reductase (EC:1.3.1.26)	20	138	14.49										9	50	18	11	92	11.96							12	119	10.08										17	93	18.28				11
39	2051548		SNV	G	T	exchange A146E in cg2163(-), dapB, dihydrodipicolinate reductase (EC:1.3.1.26)	18	134	13.43										9	48	18.75	10	90	11.11																			11	86	12.79
40	2595824		SNV	C	T	E403E in cg2725(-), tnp1b, transposase	22	108	20.37																																								12
41	3107374	3107375	Insertion	-	C	Insertion in cg3245(-), putative permease of the major facilitator superfamily	14	136	10.29	3	28	10.71													10	89	11.24													9	80	11.25
42	3107379	3107380	Insertion	-	T	Insertion in cg3245(-), putative permease of the major facilitator superfamily	17	139	12.23	4	28	14.29				5	46	10.87	3	30	10				13	86	15.12	11	94	11.7	10	68	14.71				16	101	15.84	15	85	17.65				6	58	10.34
[truncated: 38 more columns]

## Sheet: Mutations count less 2
							WT_mix_A_#100			WT_mix_A_#140			WT_mix_A_#540			WT_mix_A_#630			WT_mix_B_#100			WT_mix_B_#140			WT_mix_B_#540			WT_mix_B_#630			UBw (originated of cell line A)			#2 (originated of cell line A)			#3 (orignated of cell line B)			WT_mix_#50			WT_mix_#80			MB001_initial_strain			MB001_mix_A_#100
No	Position (in BX927147)_from	_to	Variant	Reference bases	Variant bases	Annotation/ Comments	Count	Coverage	Freq.	Count	Coverage	Freq.	Count	Coverage	Freq.	Count	Coverage	Freq.	Count	Coverage	Freq.	Count	Coverage	Freq.	Count	Coverage	Freq.	Count	Coverage	Freq.	Count	Coverage	Freq.	Count	Coverage	Freq.	Count	Coverage	Freq.	Count	Coverage	Freq.	Count	Coverage	Freq.	Count	Coverage	Freq.	Count
1	77391		SNV	C	G	exchange S251R in cgr01(+), 16S ribosomal RNA
2	79632		Deletion	C	-	Deletion in cgr02(+), 23S ribosomal RNA																												1	7	14.29
3	79637		SNV	A	G	exchange D362G in cgr02(+), 23S ribosomal RNA																1	6	16.67
4	79774		SNV	C	A	exchange Q408K in cgr02(+), 23S ribosomal RNA				1	5	20
5	81381		SNV	G	A	A943A in cgr02(+), 23S ribosomal RNA																												1	10	10
6	193461		SNV	G	C	exchange G170R in cg0226(+), tnp2f, transposase																																		1	8	12.5
7	193558		SNV	G	A	exchange R202Q in cg0226(+), tnp2f, transposase
8	193838		SNV	A	G	K295K in cg0226(+), tnp2f, transposase	1	10	10
9	193863		SNV	G	A	exchange V304M in cg0226(+), tnp2f, transposase							1	10	10
10	193887		Deletion	C	-	Deletion in cg0226(+), tnp2f, transposase
11	217003		SNV	T	G	Intergenic region, LEFT: cg0247 (hypothetical protein, conserved), RIGHT: cg0248 (putative ABC-type polysaccharide/polyol phosphate export sytem, ATPase component)
12	248118		SNV	G	A	exchange E270K in cg0285(+), tgt, putative tRNA-guanine transglycosylase, queuine tRNA-ribosyltransferase (EC:2.4.2.29)
13	254686		SNV	T	C	exchange N268D in cg0292(-), tnp16a, transposase
14	254765		SNV	C	T	exchange M241I in cg0292(-), tnp16a, transposase
15	254872		SNV	T	A	Stop K206* in cg0292(-), tnp16a, transposase
16	254977		SNV	G	A	Stop Q171* in cg0292(-), tnp16a, transposase
17	255104		SNV	T	C	L128L in cg0292(-), tnp16a, transposase																																											1
18	255294		SNV	G	A	exchange P65L in cg0292(-), tnp16a, transposase
19	255314		SNV	G	A	V58V in cg0292(-), tnp16a, transposase							1	6	16.67
20	255355		SNV	A	C	exchange Y45D in cg0292(-), tnp16a, transposase																			1	10	10
21	402518		SNV	C	T	exchange S457F in cg0455(+), putative permease, major facilitator superfamily
22	611738		SNV	G	A	exchange V206I in cg0692(+), tnp1c, transposase
23	858264		SNV	T	C	N227N in cgr04(+), 16S ribosomal RNA																									1	8	12.5
24	858548		SNV	C	A	exchange P322H in cgr04(+), 16S ribosomal RNA
25	858608		SNV	T	C	exchange F342S in cgr04(+), 16S ribosomal RNA
26	859194		SNV	C	A	Intergenic region, LEFT: cgr04 (16S ribosomal RNA), RIGHT: cgr05 (23S ribosomal RNA)										1	9	11.11
27	860816		SNV	G	A	Stop W439* in cgr05(+), 23S ribosomal RNA
28	860910		SNV	C	T	S470S in cgr05(+), 23S ribosomal RNA																																					1	5	20
29	860928	860929	Deletion	CC	-	Deletion in cgr05(+), 23S ribosomal RNA
30	861713		SNV	T	C	exchange I738T in cgr05(+), 23S ribosomal RNA
31	863530		SNV	G	A	L156L in cg0931(+), putative pyridoxal phosphate aminotransferase, AT class I (EC:2.6.1.1)										1	10	10
32	955878		SNV	C	A	exchange L45I in cg1023(+), tnp6b, transposase fragment																																		1	9	11.11
33	955968		SNV	T	C	exchange W75R in cg1023(+), tnp6b, transposase fragment
34	961779		SNV	A	T	exchange T52S in cg1030(+), tnp6c, transposase fragment										1	9	11.11
35	961924		SNV	A	G	exchange K24E in cg1031(+), tnp6d, transposase fragment	1	10	10
36	1116454		SNV	A	G	exchange D167G in cg1213(+), tnp1a, transposase				1	6	16.67
37	1116654		SNV	A	G	exchange M234V in cg1213(+), tnp1a, transposase
38	1396067		SNV	A	T	Intergenic region, LEFT: cg1501 (coaD, phosphopantetheine adenylyltransferase (EC:2.7.7.3)), RIGHT: cg1502 (putative ABC-type polar amino acid transport system, ATPase component)
39	1481482		SNV	G	A	Stop W219* in cgr07(+), 16S ribosomal RNA
40	1481791		SNV	T	C	L322L in cgr07(+), 16S ribosomal RNA
41	1481802		SNV	G	C	prolonged protein (Stop shifted in frame to the next Stop) *326S in cgr07(+), 16S ribosomal RNA
42	1483582		SNV	T	A	prolonged protein (Stop shifted in frame to the next Stop) *281R in cgr08(+), 23S ribosomal RNA
43	1483957		SNV	G	A	exchange A406T in cgr08(+), 23S ribosomal RNA																									1	7	14.29
44	1484054		SNV	T	C	exchange F438S in cgr08(+), 23S ribosomal RNA																																											1
45	1485253		Deletion	T	-	Deletion in cgr08(+), 23S ribosomal RNA																																		1	9	11.11
46	1605141		SNV	C	A	exchange P68H in cg1716(+), tnp16b, transposase
47	1605172		SNV	G	A	Q78Q in cg1716(+), tnp16b, transposase																						1	7	14.29
48	1605344		SNV	A	G	exchange K136E in cg1716(+), tnp16b, transposase																												1	7	14.29
49	1605494		SNV	G	A	exchange G186S in cg1716(+), tnp16b, transposase
50	1605573		SNV	A	C	exchange N212T in cg1716(+), tnp16b, transposase
51	1605604	1605605	MNV	GG	TT	MNV in cg1716(+), tnp16b, transposase
52	1605617	1605618	MNV	AA	CC	MNV in cg1716(+), tnp16b, transposase
53	1605622		SNV	G	T	P228P in cg1716(+), tnp16b, transposase
54	1605625		SNV	T	C	G229G in cg1716(+), tnp16b, transposase
55	1605631	1605632	MNV	GA	TC	MNV in cg1716(+), tnp16b, transposase
56	1605634	1605635	MNV	GG	TT	MNV in cg1716(+), tnp16b, transposase
57	1605644		SNV	G	T	exchange D236Y in cg1716(+), tnp16b, transposase
58	1605650		SNV	G	T	exchange G238W in cg1716(+), tnp16b, transposase
59	1673669		SNV	A	T	exchange K160N in cg1782(+), tnp13b, transposase
60	1674093		SNV	A	G	exchange T302A in cg1782(+), tnp13b, transposase	1	8	12.5
61	1674128		SNV	T	C	V313V in cg1782(+), tnp13b, transposase
62	2237269		SNV	T	C	exchange K313E in cg2354(-), tnp2e, transposase																			1	7	14.29
63	2237285		SNV	A	T	exchange F307L in cg2354(-), tnp2e, transposase				1	9	11.11
64	2237301		SNV	A	G	exchange L302S in cg2354(-), tnp2e, transposase
65	2237332		SNV	C	T	exchange V292I in cg2354(-), tnp2e, transposase																												1	7	14.29
66	2237695		SNV	G	T	exchange Q171K in cg2354(-), tnp2e, transposase																1	10	10
67	2237704		SNV	C	T	exchange V168I in cg2354(-), tnp2e, transposase																															1	10	10
68	2318552		SNV	A	T	exchange F307L in cg2426(-), tnp2d, transposase							1	10	10
69	2318574		SNV	T	C	exchange D300G in cg2426(-), tnp2d, transposase
70	2318832		SNV	C	T	exchange G214D in cg2426(-), tnp2d, transposase
71	2318871		SNV	C	T	exchange G201D in cg2426(-), tnp2d, transposase
72	2318925		SNV	A	T	exchange I183N in cg2426(-), tnp2d, transposase				1	7	14.29
73	2544198		SNV	T	C	S52S in cg2668(-), ' crtI, phytoene desaturase C-terminal fragment, putative pseudogen
74	2544211		SNV	G	A	exchange S48F in cg2668(-), ' crtI, phytoene desaturase C-terminal fragment, putative pseudogen
75	2596327		SNV	C	T	exchange G236R in cg2725(-), tnp1b, transposase
76	2596375		SNV	A	G	exchange S220P in cg2725(-), tnp1b, transposase																												1	8	12.5
77	2596383		SNV	C	G	exchange W217S in cg2725(-), tnp1b, transposase
78	2596491		SNV	C	A	exchange G181V in cg2725(-), tnp1b, transposase																															1	7	14.29
79	2596972		SNV	T	C	exchange T21A in cg2725(-), tnp1b, transposase
80	2667909		SNV	G	A	exchange G142R in cg2808(+), tnp13a, transposase
81	2668295		SNV	A	T	exchange E270D in cg2808(+), tnp13a, transposase																												1	7	14.29
82	2668358		SNV	C	T	I291I in cg2808(+), tnp13a, transposase																																											1
83	2668415		SNV	C	T	A310A in cg2808(+), tnp13a, transposase
84	2668471		SNV	A	G	exchange D329G in cg2808(+), tnp13a, transposase
85	2668630		SNV	A	T	exchange H382L in cg2808(+), tnp13a, transposase
86	2679124		SNV	T	C	exchange K500E in cgr12(-), 16S ribosomal RNA																															1	10	10
87	2679421		SNV	G	T	exchange L401I in cgr12(-), 16S ribosomal RNA
88	2679589		SNV	A	T	exchange W345R in cgr12(-), 16S ribosomal RNA
89	2684958		SNV	C	A	exchange G872C in cgr14(-), 23S ribosomal RNA							1	8	12.5
90	2687249		SNV	C	T	exchange G108E in cgr14(-), 23S ribosomal RNA				1	6	16.67
91	2687281		SNV	A	C	exchange D97E in cgr14(-), 23S ribosomal RNA																1	10	10
92	2687283	2687284	Deletion	CA	-	Deletion in cgr14(-), 23S ribosomal RNA																			1	10	10
93	2687581		SNV	T	C	Intergenic region, LEFT: cgr14 (23S ribosomal RNA), RIGHT: cgr15 (16S ribosomal RNA)																			1	10	10
94	2687741		SNV	A	G	Intergenic region, LEFT: cgr14 (23S ribosomal RNA), RIGHT: cgr15 (16S ribosomal RNA)
95	2688062		SNV	G	A	exchange P475L in cgr15(-), 16S ribosomal RNA
96	2688220		SNV	T	G	prolonged protein (Stop shifted in frame to the next Stop) *422Y in cgr15(-), 16S ribosomal RNA
97	2688239		SNV	T	G	exchange E416A in cgr15(-), 16S ribosomal RNA
98	2688461		SNV	C	T	exchange G342D in cgr15(-), 16S ribosomal RNA
99	2689034		SNV	A	G	exchange L151S in cgr15(-), 16S ribosomal RNA
100	2689057		SNV	A	G	T143T in cgr15(-), 16S ribosomal RNA				1	5	20
101	2689230		SNV	A	G	prolonged protein (Stop shifted in frame to the next Stop) *86Q in cgr15(-), 16S ribosomal RNA
102	2689293		SNV	C	A	exchange G65C in cgr15(-), 16S ribosomal RNA
103	2689339		Deletion	T	-	Deletion in cgr15(-), 16S ribosomal RNA										1	8	12.5
104	2716427		SNV	C	A	exchange G459C in cg2854(-), tnp2c, transposase
105	2716824		SNV	C	T	K326K in cg2854(-), tnp2c, transposase
106	2716897		SNV	A	G	exchange L302S in cg2854(-), tnp2c, transposase																1	7	14.29
107	2716965		SNV	C	G	exchange M279I in cg2854(-), tnp2c, transposase
108	2717181		SNV	A	G	I207I in cg2854(-), tnp2c, transposase	1	5	20
109	2717226		SNV	A	T	exchange S192R in cg2854(-), tnp2c, transposase																1	6	16.67
110	2717430		SNV	C	T	L124L in cg2854(-), tnp2c, transposase
111	2773731		SNV	A	G	E296E in cg2914(+), tnp5b, transposase							1	6	16.67
112	3006150		SNV	G	C	exchange E165Q in cg3151(+), tnp2b, transposase																																					1	10	10
113	3006179		SNV	A	T	R174R in cg3151(+), tnp2b, transposase
114	3006485		SNV	T	C	D276D in cg3151(+), tnp2b, transposase
115	3006525		SNV	T	A	exchange L290I in cg3151(+), tnp2b, transposase										1	5	20
116	3006674		SNV	A	T	A339A in cg3151(+), tnp2b, transposase
117	3061411		SNV	G	A	exchange H67Y in cg3196(-), glf, UDP-galactopyranose mutase (EC:5.4.99.9)
118	3119700		SNV	A	G	S965S in cgr17(-), 23S ribosomal RNA													1	8	12.5
119	3121482		SNV	C	T	K371K in cgr17(-), 23S ribosomal RNA
120	3121548		Deletion	C	-	Deletion in cgr17(-), 23S ribosomal RNA																																					1	10	10
121	3121596		SNV	G	A	A333A in cgr17(-), 23S ribosomal RNA
122	3121616		SNV	T	C	exchange N327D in cgr17(-), 23S ribosomal RNA																																		1	6	16.67
123	3121671		SNV	C	G	V308V in cgr17(-), 23S ribosomal RNA
124	3121747		SNV	C	G	exchange R283T in cgr17(-), 23S ribosomal RNA
125	3122254		SNV	A	T	exchange F114Y in cgr17(-), 23S ribosomal RNA																															1	9	11.11
126	3122291		SNV	A	G	L102L in cgr17(-), 23S ribosomal RNA																																											1
127	3122328		SNV	C	T	exchange M89I in cgr17(-), 23S ribosomal RNA																												1	9	11.11
128	3124103		Deletion	T	-	Deletion in cgr18(-), 16S ribosomal RNA
129	3150846		SNV	T	C	A9A in cg3297(-), tnp19b, transposase fragment, putative pseudogene
[truncated: 38 more columns]
