# Supplementary material for: Adaptive laboratory evolution of Corynebacterium glutamicum towards higher growth rates on glucose minimal medium
Source: Sci Rep. 2017 Dec 1;7:16780. doi: 10.1038/s41598-017-17014-9 (PMC5711897; doi:10.1038/s41598-017-17014-9)
Supplement: Supplementary file 3 — Table S7 [file 41598_2017_17014_MOESM3_ESM.xlsx]

## Sheet: Read me
Table S7: Structural variants and Insertions/ Deletions that were identified in the initial and evolved strains.
Table entry	Strains	Comment
WT_initial_strain	Wild type ATCC 13032, Initial strain	not barcoded
WT_A_#50	Wild type population mix after 50 generations
WT_A_#80	Wild type population mix after 80 generations
WT_mix_A_#100	Wild type population mix after 100 generations	Derived from the first cell line
WT_mix_A_#140	Wild type population mix after 140 generations	as above
WT_mix_A_#540	Wild type population mix after 540 generations	as above
WT_mix_A_#630	Wild type population mix after 630 generations	as aboe
WT_mix_B_#100	Wild type population mix after 100 generations	Derived from the second cell line
WT_mix_B_#140	Wild type population mix after 140 generations	as above
WT_mix_B_#540	Wild type population mix after 540 generations	as above
WT_mix_B_#630	Wild type population mix after 630 generations	as above
UBw (originated of cell line A)	UBw strain	Derived from first cell line and last timepoint
#2 (originated of cell line A)	2nd top wild type strain	Derived from first cell line and last timepoint
#3 (orignated of cell line B)	3rd top wild type strain	Derived from second cell line and last timepoint
MB001_initial_strain	MB001, initial strain	not barcoded
MB001_mix_#50	MB001 population mix after 50 generations
MB001_mix_#80	MB001 population mix after 80 generations
MB001_mix_A_#100	MB001 population mix after 100 generations	Derived from the first cell line
MB001_mix_A_#140	MB001 population mix after 140 generations	as above
MB001_mix_A_#540	MB001 population mix after 540 generations	as above
MB001_mix_A_#630	MB001 population mix after 630 generations	as aboe
MB001_mix_B_#100	MB001 population mix after 100 generations	Derived from the second cell line
MB001_mix_B_#140	MB001 population mix after 140 generations	as above
MB001_mix_B_#540	MB001 population mix after 540 generations	as above
MB001_mix_B_#630	MB001 population mix after 630 generations	as above
UBm (originated from cell line A)	UBm strain	Derived from first cell line and last timepoint
#2 (originated from cell line A)	2nd top MB001 strain	Derived from first cell line and last timepoint
#3 (orignated of cell line A)	3rd top MB001 strain	Derived from first cell line and last timepoint

## Sheet: Wild_type_vs_BX927147
Structural variants				Strains/ Ratio of variant (%)
Position_from	_to		Affected region// Comment	WT_initial_strain	WT_A_#50	WT_A_#80	WT_mix_A_#100	WT_mix_A_#140	WT_mix_A_#540	WT_mix_A_#630	WT_mix_B_#100	WT_mix_B_#140	WT_mix_B_#540	WT_mix_B_#630	UBw (originated of cell line A)	#2 (originated of cell line A)	#3 (orignated of cell line B)
370951	370990		cg0420	1			1
541119	612453		cg0611	0.37	0.71	0.7	0.59	0.57	0.66	0.56	0.61	0.6	0.66	0.68	0.59	0.62	0.66
1754002	1754038		IGR, cg1860_cg1861	0.97	0.99	0.98	0.97	0.98	0.97	0.99	0.97	0.98		0.99	0.99	0.99	0.99
2013133	2013232		cg2119 (fruK)			0.43
2668958	2669057		cg2808 (tnp13a)			0.43
1964107	1964134		cg2069						0.94
62445	62544		cg0080						0.36	0.48			0.76	0.72	0.78		0.89
1674662	1674761		cg1782 (tnp13b)						0.36	0.48			0.76	0.72	0.78		0.89
1673064	1673163		cg1782 (tnp13b)										0.35	0.37			0.56
2013033	2013132		cg2119 (fruK)										0.35	0.37			0.56
1674764	1674863		cg1782 (tnp13b)										0.38	0.41			0.55
2013040	2013139		cg2119 (fruK)										0.38	0.41			0.55
1396153	1415079		IGR_cg1501_cg1502										0.12
2069867	2069868		cg2180											0.1
3092129	3092146		cg3226, lactate permease, insertion of cg0842, tnp5a												0.91
720498	720597		cg0802, accBC													0.11
863240	863339		cg0931, putative pyridoxal phosphate aminotransferase													0.11
2222208	2222307		cg2339, putative permease													0.09
2597062	2597161		cg2725 (tnp1b)													0.09
InDel
Position_from	_to	Type
1839	1859	Deletion	cg0002	1	1	1	1	0.99	1	1	1	1	0.99	0.99	1	1	0.99
1044650	1044651	Insertion	genomic barcode		0.96	0.97	0.95	0.97	0.96	0.95	0.97	0.97	0.97	0.96	0.96	0.99	0.97
1344200	1344201	Insertion	IGR_cg1441_cg1441		0.96							0.99	0.99			0.99
370942	370959	Deletion	cg0420		1			1	0.99	1	0.99	1	1	1	0.99	1	1
370951	370968		cg0420			0.98
321892	321906	Deletion	IGR_cg0370_cg0371										0.15	0.34

## Sheet: MB001_strains_vs_CP005959
Structural variants				Strains/ Ratio of variant (%)
Region_from	_to		Affected region // Comment	MB001_initial_strain	MB001_mix_#50	MB001_mix_#80	MB001_mix_A_#100	MB001_mix_A_#140	MB001_mix_A_#540	MB001_mix_A_#630	MB001_mix_B_#100	MB001_mix_B_#140	MB001_mix_B_#540	MB001_mix_B_#630	UBm (originated from cell line A)	#2 (originated from cell line A)	#3 (orignated from cell line A)
985645	985744		IGR_cg1057_cg1059	0.37
2392143	2392242		cg2725_tnp1b	0.37
985636	985735		IGR_cg1057_cg1059		0.59	0.53	0.5	0.59	0.52	0.56	0.56	0.54	0.6	0.54	0.54	0.48	0.62
2392143	2392242		cg2725_tnp1b		0.59	0.53	0.5	0.59	0.52	0.56	0.56	0.54	0.6	0.54	0.54	0.48	0.62
209594	209693		cg0237		0.08
2875189	2875288		cg3213		0.08
62398	62497		cg0080						0.22								0.73
2392147	2392246		cg2725_tnp1b						0.22								0.73
1573741	1659079		IGR_cg1696_cg1697, insertion of cg1782, tnp13b						0.21						0.6
386788	386887		cg0439, putative acetly transferase										0.54	0.67
2463802	2463901		cg2807, tnp11a										0.54	0.67
1659084	1659183		cg1782_tnp13b										0.49	0.53
2172160	2172259		cg2492, glmS										0.49	0.53
1657382	1657481		cg1782_tnp13b										0.41	0.48
2172165	2172264		cg2492, glmS										0.41	0.48
Insertions/ Deletions
Region_from	to	Type
1046076	1046077	Insertion	genomic barcode		0.96	0.96	0.96	0.96	0.97	0.96	0.97	0.96	0.94	0.94	0.96	0.97	0.96
62884	62895	Deletion	cg0080						0.32						0.99
